# Supplementary material for: Does Facial Amimia Impact the Recognition of Facial Emotions? An EMG Study in Parkinson’s Disease
Source: PLoS One. 2016 Jul 28;11(7):e0160329. doi: 10.1371/journal.pone.0160329 (PMC4965153; doi:10.1371/journal.pone.0160329)
Supplement: S1 File — Group = healthy controls (HC) and PD patients (PD); Subject = subject number; Sex = participant’s gender (W = woman and M = man); Age = participant’s age at inclusion; STAI_state = state anxiety score on the State-Trait Anxiety Inventory; STAI_trait = trait anxiety score on the State-Trait Anxiety Inventory; Matrix = standard note on the Matrix Reasoning subtest from the Wechsler Adult Intelligence Scale; Benton = standardized score on the on the Benton unfamiliar-face matching test; VOSP_screeningT = score on the shape detection screening subtest from the Visual and Object Space Perception battery; VOSP_posdiscriT = score on the position discrimination VOSP subtest; VOSP_nblocT = score on the number location VOSP subtest; PD_duration = year of diagnosis; PD_laterality = worst affected side (R = right and L = left); UPDRS3_ON and UPDRS3_OFF = scores on the Unified Parkinson’s Disease Rating Scale motor part under dopamine replacement therapy (ON) and during a temporary withdrawal from treatment (OFF); HY_ON and HY_OFF = stages on the Hoehn and Yahr disability scale under dopamine replacement therapy (ON) and during a temporary withdrawal from treatment (OFF); LARS = score on the Lille Apathy Rating Scale; LEDD = levodopa-equivalent daily dose (mg/day). (TXT) [file pone.0160329.s006.txt]

Group	Subject	Sex	Age	STAI_state	STAI_trait	Matrix	Benton	VOSP_screeningT	VOSP_posdiscriT	VOSP_nblocT	PD_duration	PD_laterality	UPDRS3_ON	UPDRS3_OFF	HY_ON	HY_OFF	LARS	LEDD
HC	1	W	49	48	50	NA	45	20	20	8	NA	NA	NA	NA	NA	NA	NA	NA
HC	2	W	60	30	42	12	48	NA	NA	NA	NA	NA	NA	NA	NA	NA	NA	NA
HC	3	W	71	23	30	11	52	NA	NA	NA	NA	NA	NA	NA	NA	NA	NA	NA
HC	4	M	75	30	31	15	39	20	20	10	NA	NA	NA	NA	NA	NA	NA	NA
HC	5	M	59	27	31	11	50	NA	NA	NA	NA	NA	NA	NA	NA	NA	NA	NA
HC	6	W	59	20	36	13	50	20	20	9	NA	NA	NA	NA	NA	NA	NA	NA
HC	7	W	56	22	33	15	45	NA	NA	NA	NA	NA	NA	NA	NA	NA	NA	NA
HC	8	W	75	33	43	11	49	NA	NA	NA	NA	NA	NA	NA	NA	NA	NA	NA
HC	9	W	67	29	40	15	45	19	20	10	NA	NA	NA	NA	NA	NA	NA	NA
HC	10	M	74	22	28	18	43	20	20	9	NA	NA	NA	NA	NA	NA	NA	NA
HC	11	W	55	29	34	14	50	20	20	10	NA	NA	NA	NA	NA	NA	NA	NA
HC	12	W	61	20	37	NA	48	20	20	10	NA	NA	NA	NA	NA	NA	NA	NA
HC	13	M	62	44	36	NA	46	19	19	10	NA	NA	NA	NA	NA	NA	NA	NA
HC	14	M	64	23	32	12	48	20	20	10	NA	NA	NA	NA	NA	NA	NA	NA
HC	15	M	69	20	27	15	51	NA	NA	NA	NA	NA	NA	NA	NA	NA	NA	NA
HC	16	W	62	22	36	11	50	20	20	10	NA	NA	NA	NA	NA	NA	NA	NA
HC	17	W	51	34	37	NA	50	20	18	10	NA	NA	NA	NA	NA	NA	NA	NA
HC	18	M	72	39	41	13	45	20	20	10	NA	NA	NA	NA	NA	NA	NA	NA
HC	19	M	71	26	36	18	47	20	20	10	NA	NA	NA	NA	NA	NA	NA	NA
HC	20	M	71	46	46	14	39	20	20	10	NA	NA	NA	NA	NA	NA	NA	NA
HC	21	W	69	36	50	13	45	NA	NA	NA	NA	NA	NA	NA	NA	NA	NA	NA
HC	22	M	67	30	43	13	NA	20	20	10	NA	NA	NA	NA	NA	NA	NA	NA
HC	23	W	43	25	32	13	52	20	20	10	NA	NA	NA	NA	NA	NA	NA	NA
HC	24	W	59	20	26	14	46	20	20	10	NA	NA	NA	NA	NA	NA	NA	NA
HC	25	M	66	25	44	12	51	18	20	10	NA	NA	NA	NA	NA	NA	NA	NA
HC	26	M	63	26	20	14	40	20	20	7	NA	NA	NA	NA	NA	NA	NA	NA
HC	27	W	62	28	39	10	52	NA	NA	NA	NA	NA	NA	NA	NA	NA	NA	NA
HC	28	M	50	24	32	9	43	20	20	10	NA	NA	NA	NA	NA	NA	NA	NA
HC	29	M	60	25	38	12	48	20	20	10	NA	NA	NA	NA	NA	NA	NA	NA
HC	30	W	60	21	34	15	42	20	20	10	NA	NA	NA	NA	NA	NA	NA	NA
HC	31	W	58	21	34	15	48	20	20	10	NA	NA	NA	NA	NA	NA	NA	NA
HC	32	W	60	29	37	13	46	20	19	10	NA	NA	NA	NA	NA	NA	NA	NA
HC	33	M	64	28	37	15	46	20	20	10	NA	NA	NA	NA	NA	NA	NA	NA
HC	34	M	49	21	32	15	49	20	20	10	NA	NA	NA	NA	NA	NA	NA	NA
HC	35	M	73	20	27	14	49	20	20	9	NA	NA	NA	NA	NA	NA	NA	NA
HC	36	M	56	34	37	14	44	20	20	10	NA	NA	NA	NA	NA	NA	NA	NA
HC	37	M	66	32	30	17	49	20	20	10	NA	NA	NA	NA	NA	NA	NA	NA
HC	38	W	52	32	26	11	50	20	20	10	NA	NA	NA	NA	NA	NA	NA	NA
HC	39	W	63	22	29	7	46	20	20	9	NA	NA	NA	NA	NA	NA	NA	NA
HC	40	M	65	22	33	9	43	20	20	10	NA	NA	NA	NA	NA	NA	NA	NA
PD	1	M	64	40	NA	7	44	20	20	10	1999	R	11	42	1	5	-12	1430.75
PD	2	M	66	26	26	15	45	19	20	10	1997	L	7	23.5	1.5	2	-15	1497.5
PD	6	W	66	29	34	8	45	20	20	9	2007	R	9	24	1	1.5	-14	250
PD	3	M	68	25	42	8	47	20	20	10	2001	R	4	31	2	2.5	-8	1730
PD	4	W	70	43	42	12	45	20	20	9	2011	L	17	27	1	1	-12	850
PD	5	W	68	47	NA	9	45	20	18	10	2000	L	NA	NA	1	2	NA	1020
PD	7	W	58	32	42	8	50	20	20	10	2013	R	7	NA	1	1	-12	600
PD	8	M	47	31	NA	10	47	20	19	9	2009	L	8	14	1	1	-13	475
PD	9	W	61	NA	43	8	NA	18	20	10	1994	R	23	50	2.5	4	-13	2355
PD	10	M	53	24	29	12	50	20	20	9	1998	R	2	29	1	1.5	-15	1398
PD	11	M	65	21	32	8	43	20	20	10	2008	L	NA	NA	0	1.5	-9	1000
PD	12	M	61	33	45	8	44	20	20	9	2012	R	6	NA	1	1	-8	850
PD	15	M	46	29	34	6	45	19	19	8	2012	R	22	42	1	2.5	-12	600
PD	14	M	64	20	42	12	50	20	20	8	2010	L	8	NA	1	1	-11	300
PD	13	W	59	28	24	9	46	18	19	10	2005	L	2	20	0	2	-14	1082
PD	16	W	67	31	37	13	49	20	19	9	1995	L	2	40.5	3	4	-14	753
PD	17	M	59	34	50	13	48	20	19	10	2008	R	14	NA	1	1	-8	1000
PD	18	M	47	27	32	NA	NA	NA	NA	NA	2003	R	5	35	1	2.5	NA	1464
PD	20	W	43	29	41	7	41	19	20	10	2007	R	10	34	1	1.5	-9	1335
PD	19	W	60	30	34	13	40	20	20	9	2004	R	17	50	1.5	1.5	-15	1934.85
PD	21	W	67	32	43	11	43	19	20	8	2000	R	18	25	2	2.5	-13	540.75
PD	22	M	66	31	48	8	41	20	20	10	2005	L	29	44	0	3	-13	1012.5
PD	23	M	61	31	36	13	40	20	20	10	2008	R	8	20	1	1.5	-10	1398
PD	24	W	57	38	58	9	46	20	18	8	2005	L	33	51	0	3	-7	1022
PD	25	M	62	27	42	8	46	18	20	9	2002	R	23	43.5	0	1	-11	1231.75
PD	26	M	65	28	41	8	44	20	20	10	2000	R	3.5	16	NA	3	-15	1265
PD	40	W	66	35	38	9	41	20	20	8	2007	R	2	22	0	2	-14	1450
PD	27	M	55	40	33	8	42	20	20	9	2010	R	7	18	1	2	-15	850
PD	28	W	79	37	48	13	53	20	19	9	1994	L	14	22	1.5	2.5	-13	1050
PD	29	W	49	45	NA	14	47	20	20	8	2007	R	3	16	2	4	-14	1231.25
PD	30	W	76	28	28	11	49	20	20	10	2008	L	NA	NA	NA	NA	-15	1150
PD	31	W	72	36	33	10	45	20	20	9	2011	L	10	17	1	1	-11	700
PD	32	M	67	33	45	9	41	19	20	7	2005	R	16.5	36.5	2.5	4	-15	1250
PD	33	W	42	33	47	10	45	19	20	10	2004	R	1	14	1	2.5	-11	649
PD	34	W	55	21	37	NA	44	NA	NA	NA	2001	L	6.5	21	1	1	NA	410
PD	35	M	69	27	31	8	43	20	20	8	2010	L	12	22	1	1.5	-11	865
PD	36	M	42	20	30	12	49	20	20	9	2006	R	3	31	1	2	-12	1450
PD	37	W	72	37	54	14	41	19	18	8	2004	R	26	NA	2	2	-7	NA
PD	39	W	77	36	47	NA	41	20	20	7	2007	L	22	31	2	2.5	-7	450
PD	38	M	55	NA	NA	5	46	20	20	10	1994	L	30	62.5	1.5	2.5	-8	786
