# Supplementary material for: Does Facial Amimia Impact the Recognition of Facial Emotions? An EMG Study in Parkinson’s Disease
Source: PLoS One. 2016 Jul 28;11(7):e0160329. doi: 10.1371/journal.pone.0160329 (PMC4965153; doi:10.1371/journal.pone.0160329)
Supplement: S2 File — Group = healthy controls (HC) and PD patients (PD); Subject = subject number; Trial = trial number (e01—e36); Emotion = emotion displayed (Angry, Happy, Neutral); Avatar = identification code of the avatar; Decoding_Accuracy = accurately identified expressions were coded as 1 and misidentified expressions were coded as 0; Response = categorical judgements (emotion recognized by the participants). (TXT) [file pone.0160329.s007.txt]

Subject	Group	Trial	Emotion	Avatar	Decoding_Accuracy	Response
1	HC	e01	Angry	HB202	1	Anger
1	HC	e02	Happy	FB503	1	Joy
1	HC	e03	Neutral	FB201	1	Neutral
1	HC	e04	Angry	HB502	0	Surprise
1	HC	e05	Angry	FB502	1	Anger
1	HC	e06	Neutral	HB501	1	Neutral
1	HC	e07	Happy	HB503	1	Joy
1	HC	e08	Neutral	HB201	1	Neutral
1	HC	e09	Neutral	FB501	0	Sadness
1	HC	e10	Angry	FB202	1	Anger
1	HC	e11	Happy	FB203	0	Disgust
1	HC	e12	Happy	HB203	0	Neutral
1	HC	e13	Happy	HB502	1	Joy
1	HC	e14	Angry	HB501	0	Disgust
1	HC	e15	Neutral	HB503	1	Neutral
1	HC	e16	Angry	FB201	0	Surprise
1	HC	e17	Neutral	HB203	1	Neutral
1	HC	e18	Happy	FB202	1	Joy
1	HC	e19	Angry	HB201	1	Anger
1	HC	e20	Neutral	FB203	0	Sadness
1	HC	e21	Happy	FB502	1	Joy
1	HC	e22	Happy	HB202	0	Anger
1	HC	e23	Angry	FB501	1	Anger
1	HC	e24	Neutral	FB503	0	Sadness
1	HC	e25	Angry	FB503	1	Anger
1	HC	e26	Happy	HB201	1	Joy
1	HC	e27	Angry	HB203	0	Surprise
1	HC	e28	Happy	FB201	0	Sadness
1	HC	e29	Happy	HB501	1	Joy
1	HC	e30	Neutral	FB502	1	Neutral
1	HC	e31	Happy	FB501	1	Joy
1	HC	e32	Angry	HB503	1	Anger
1	HC	e33	Neutral	FB202	1	Neutral
1	HC	e34	Angry	FB203	1	Anger
1	HC	e35	Neutral	HB502	1	Neutral
1	HC	e36	Neutral	HB202	1	Neutral
2	HC	e01	Neutral	HA201	0	Sadness
2	HC	e02	Happy	FA503	1	Joy
2	HC	e03	Happy	HA503	1	Joy
2	HC	e04	Angry	FA202	0	Surprise
2	HC	e05	Angry	HA202	1	Anger
2	HC	e06	Neutral	FA501	1	Neutral
2	HC	e07	Angry	FA502	0	Fear
2	HC	e08	Angry	HA502	1	Anger
2	HC	e09	Happy	FA203	1	Joy
2	HC	e10	Happy	HA203	1	Joy
2	HC	e11	Neutral	HA501	0	Sadness
2	HC	e12	Neutral	FA201	1	Neutral
2	HC	e13	Neutral	HA503	1	Neutral
2	HC	e14	Happy	FA502	1	Joy
2	HC	e15	Happy	HA202	1	Joy
2	HC	e16	Neutral	HA203	1	Neutral
2	HC	e17	Angry	FA201	0	Surprise
2	HC	e18	Angry	HA501	1	Anger
2	HC	e19	Angry	HA201	1	Anger
2	HC	e20	Happy	HA502	1	Joy
2	HC	e21	Neutral	FA203	1	Neutral
2	HC	e22	Angry	FA501	0	Disgust
2	HC	e23	Happy	FA202	1	Joy
2	HC	e24	Neutral	FA503	0	Surprise
2	HC	e25	Angry	HA203	0	Disgust
2	HC	e26	Neutral	FA502	1	Neutral
2	HC	e27	Angry	HA503	0	Disgust
2	HC	e28	Neutral	HA502	1	Neutral
2	HC	e29	Happy	HA201	1	Joy
2	HC	e30	Neutral	FA202	0	Sadness
2	HC	e31	Happy	FA201	1	Joy
2	HC	e32	Neutral	HA202	1	Neutral
2	HC	e33	Happy	FA501	1	Joy
2	HC	e34	Happy	HA501	1	Joy
2	HC	e35	Angry	FA203	0	Disgust
2	HC	e36	Angry	FA503	1	Anger
3	HC	e01	Neutral	FA203	1	Neutral
3	HC	e02	Neutral	FA503	1	Neutral
3	HC	e03	Happy	HA502	1	Joy
3	HC	e04	Angry	FA201	1	Anger
3	HC	e05	Angry	HA501	1	Anger
3	HC	e06	Angry	HA201	1	Anger
3	HC	e07	Neutral	HA503	1	Neutral
3	HC	e08	Happy	FA202	1	Joy
3	HC	e09	Neutral	HA203	1	Neutral
3	HC	e10	Happy	HA202	1	Joy
3	HC	e11	Angry	FA501	1	Anger
3	HC	e12	Happy	FA502	1	Joy
3	HC	e13	Happy	FA501	1	Joy
3	HC	e14	Happy	HA201	1	Joy
3	HC	e15	Angry	FA203	1	Anger
3	HC	e16	Angry	HA503	0	Surprise
3	HC	e17	Angry	FA503	1	Anger
3	HC	e18	Angry	HA203	1	Anger
3	HC	e19	Happy	FA201	1	Joy
3	HC	e20	Neutral	FA202	1	Neutral
3	HC	e21	Neutral	FA502	1	Neutral
3	HC	e22	Neutral	HA502	1	Neutral
3	HC	e23	Happy	HA501	1	Joy
3	HC	e24	Neutral	HA202	1	Neutral
3	HC	e25	Neutral	FA201	1	Neutral
3	HC	e26	Neutral	HA501	1	Neutral
3	HC	e27	Angry	HA202	1	Anger
3	HC	e28	Neutral	HA201	1	Neutral
3	HC	e29	Happy	HA503	1	Joy
3	HC	e30	Angry	FA502	1	Anger
3	HC	e31	Happy	FA203	1	Joy
3	HC	e32	Happy	HA203	1	Joy
3	HC	e33	Angry	FA202	1	Anger
3	HC	e34	Angry	HA502	1	Anger
3	HC	e35	Happy	FA503	1	Joy
3	HC	e36	Neutral	FA501	1	Neutral
4	HC	e01	Neutral	HB202	1	Neutral
4	HC	e02	Happy	FB501	1	Joy
4	HC	e03	Angry	FB503	1	Anger
4	HC	e04	Happy	HB201	1	Joy
4	HC	e05	Angry	HB503	1	Anger
4	HC	e06	Angry	HB203	0	Surprise
4	HC	e07	Neutral	FB502	0	Surprise
4	HC	e08	Happy	FB201	1	Joy
4	HC	e09	Angry	FB203	0	Disgust
4	HC	e10	Happy	HB501	0	Surprise
4	HC	e11	Neutral	HB502	0	Surprise
4	HC	e12	Neutral	FB202	0	Surprise
4	HC	e13	Neutral	FB203	0	Surprise
4	HC	e14	Neutral	FB503	1	Neutral
4	HC	e15	Happy	FB502	0	Surprise
4	HC	e16	Happy	HB502	0	Surprise
4	HC	e17	Angry	FB501	1	Anger
4	HC	e18	Happy	HB202	1	Joy
4	HC	e19	Happy	FB202	0	Surprise
4	HC	e20	Angry	HB201	1	Anger
4	HC	e21	Angry	FB201	1	Anger
4	HC	e22	Neutral	HB503	1	Neutral
4	HC	e23	Angry	HB501	1	Anger
4	HC	e24	Neutral	HB203	1	Neutral
4	HC	e25	Neutral	FB201	1	Neutral
4	HC	e26	Angry	FB202	0	Surprise
4	HC	e27	Happy	HB503	0	Surprise
4	HC	e28	Angry	HB502	0	Surprise
4	HC	e29	Neutral	FB501	1	Neutral
4	HC	e30	Angry	HB202	1	Anger
4	HC	e31	Angry	FB502	1	Anger
4	HC	e32	Happy	FB503	1	Joy
4	HC	e33	Neutral	HB201	1	Neutral
4	HC	e34	Neutral	HB501	0	Disgust
4	HC	e35	Happy	FB203	0	Surprise
4	HC	e36	Happy	HB203	0	Surprise
5	HC	e01	Happy	HA501	1	Joy
5	HC	e02	Neutral	FA502	1	Neutral
5	HC	e03	Happy	FA501	1	Joy
5	HC	e04	Angry	FA203	0	Surprise
5	HC	e05	Angry	FA503	0	Surprise
5	HC	e06	Happy	HA201	1	Joy
5	HC	e07	Angry	HA203	1	Anger
5	HC	e08	Neutral	HA502	1	Neutral
5	HC	e09	Angry	HA503	0	Surprise
5	HC	e10	Happy	FA201	1	Joy
5	HC	e11	Neutral	HA202	1	Neutral
5	HC	e12	Neutral	FA202	1	Neutral
5	HC	e13	Angry	FA501	0	Surprise
5	HC	e14	Neutral	HA503	1	Neutral
5	HC	e15	Neutral	HA203	1	Neutral
5	HC	e16	Happy	FA202	1	Joy
5	HC	e17	Happy	FA502	1	Joy
5	HC	e18	Happy	HA502	1	Joy
5	HC	e19	Angry	FA201	1	Anger
5	HC	e20	Neutral	FA203	0	Surprise
5	HC	e21	Happy	HA202	1	Joy
5	HC	e22	Neutral	FA503	1	Neutral
5	HC	e23	Angry	HA201	1	Anger
5	HC	e24	Angry	HA501	0	Surprise
5	HC	e25	Angry	HA502	1	Anger
5	HC	e26	Angry	FA502	1	Anger
5	HC	e27	Happy	HA503	1	Joy
5	HC	e28	Neutral	FA501	1	Neutral
5	HC	e29	Happy	HA203	1	Joy
5	HC	e30	Neutral	HA501	1	Neutral
5	HC	e31	Angry	FA202	1	Anger
5	HC	e32	Happy	FA203	1	Joy
5	HC	e33	Angry	HA202	0	Surprise
5	HC	e34	Neutral	FA201	1	Neutral
5	HC	e35	Happy	FA503	1	Joy
5	HC	e36	Neutral	HA201	1	Neutral
6	HC	e01	Neutral	HB502	0	Disgust
6	HC	e02	Angry	HB203	1	Anger
6	HC	e03	Angry	FB503	0	Surprise
6	HC	e04	Neutral	FB202	1	Neutral
6	HC	e05	Angry	FB203	1	Anger
6	HC	e06	Happy	HB201	1	Joy
6	HC	e07	Neutral	HB202	1	Neutral
6	HC	e08	Happy	FB201	1	Joy
6	HC	e09	Happy	FB501	1	Joy
6	HC	e10	Happy	HB501	1	Joy
6	HC	e11	Neutral	FB502	1	Neutral
6	HC	e12	Angry	HB503	1	Anger
6	HC	e13	Neutral	FB203	1	Neutral
6	HC	e14	Angry	FB201	0	Surprise
6	HC	e15	Angry	HB501	0	Surprise
6	HC	e16	Happy	FB502	1	Joy
6	HC	e17	Happy	HB502	1	Joy
6	HC	e18	Happy	HB202	1	Joy
6	HC	e19	Angry	HB201	0	Surprise
6	HC	e20	Angry	FB501	1	Anger
6	HC	e21	Neutral	HB503	1	Neutral
6	HC	e22	Neutral	FB503	1	Neutral
6	HC	e23	Happy	FB202	1	Joy
6	HC	e24	Neutral	HB203	1	Neutral
6	HC	e25	Angry	HB502	0	Surprise
6	HC	e26	Happy	FB203	1	Joy
6	HC	e27	Neutral	FB501	1	Neutral
6	HC	e28	Neutral	HB201	1	Neutral
6	HC	e29	Happy	FB503	1	Joy
6	HC	e30	Neutral	FB201	1	Neutral
6	HC	e31	Angry	FB502	0	Surprise
6	HC	e32	Happy	HB503	1	Joy
6	HC	e33	Neutral	HB501	1	Neutral
6	HC	e34	Happy	HB203	1	Joy
6	HC	e35	Angry	FB202	0	Surprise
6	HC	e36	Angry	HB202	1	Anger
7	HC	e01	Angry	FB203	1	Anger
7	HC	e02	Angry	HB203	1	Anger
7	HC	e03	Neutral	HB202	1	Neutral
7	HC	e04	Neutral	HB502	1	Neutral
7	HC	e05	Happy	FB201	1	Joy
7	HC	e06	Neutral	FB202	1	Neutral
7	HC	e07	Happy	HB501	1	Joy
7	HC	e08	Angry	HB503	1	Anger
7	HC	e09	Happy	FB501	1	Joy
7	HC	e10	Happy	HB201	1	Joy
7	HC	e11	Angry	FB503	1	Anger
7	HC	e12	Neutral	FB502	1	Neutral
7	HC	e13	Angry	FB201	0	Disgust
7	HC	e14	Angry	HB501	1	Anger
7	HC	e15	Neutral	FB203	1	Neutral
7	HC	e16	Angry	FB501	0	Surprise
7	HC	e17	Angry	HB201	0	Surprise
7	HC	e18	Happy	HB502	1	Joy
7	HC	e19	Happy	FB502	1	Joy
7	HC	e20	Happy	FB202	1	Joy
7	HC	e21	Happy	HB202	1	Joy
7	HC	e22	Neutral	FB503	1	Neutral
7	HC	e23	Neutral	HB503	1	Neutral
7	HC	e24	Neutral	HB203	1	Neutral
7	HC	e25	Angry	HB202	1	Anger
7	HC	e26	Neutral	HB501	1	Neutral
7	HC	e27	Neutral	HB201	1	Neutral
7	HC	e28	Happy	HB203	1	Joy
7	HC	e29	Happy	FB203	1	Joy
7	HC	e30	Angry	FB502	1	Anger
7	HC	e31	Neutral	FB501	1	Neutral
7	HC	e32	Angry	FB202	1	Anger
7	HC	e33	Angry	HB502	1	Anger
7	HC	e34	Neutral	FB201	1	Neutral
7	HC	e35	Happy	HB503	1	Joy
7	HC	e36	Happy	FB503	1	Joy
8	HC	e01	Neutral	FA202	1	Neutral
8	HC	e02	Happy	HA201	1	Joy
8	HC	e03	Angry	HA503	1	Anger
8	HC	e04	Neutral	FA502	1	Neutral
8	HC	e05	Angry	FA203	1	Anger
8	HC	e06	Happy	HA501	1	Joy
8	HC	e07	Neutral	HA502	1	Neutral
8	HC	e08	Angry	FA503	0	Disgust
8	HC	e09	Happy	FA201	1	Joy
8	HC	e10	Angry	HA203	1	Anger
8	HC	e11	Neutral	HA202	1	Neutral
8	HC	e12	Happy	FA501	1	Joy
8	HC	e13	Angry	HA501	1	Anger
8	HC	e14	Neutral	HA503	1	Neutral
8	HC	e15	Angry	FA501	1	Anger
8	HC	e16	Neutral	HA203	1	Neutral
8	HC	e17	Happy	FA502	1	Joy
8	HC	e18	Angry	FA201	1	Anger
8	HC	e19	Happy	HA202	1	Joy
8	HC	e20	Neutral	FA203	1	Neutral
8	HC	e21	Angry	HA201	1	Anger
8	HC	e22	Neutral	FA503	1	Neutral
8	HC	e23	Happy	HA502	1	Joy
8	HC	e24	Happy	FA202	1	Joy
8	HC	e25	Neutral	FA501	1	Neutral
8	HC	e26	Happy	HA203	1	Joy
8	HC	e27	Happy	FA503	1	Joy
8	HC	e28	Neutral	FA201	1	Neutral
8	HC	e29	Angry	HA502	1	Anger
8	HC	e30	Happy	HA503	1	Joy
8	HC	e31	Neutral	HA201	0	Anger
8	HC	e32	Angry	HA202	1	Anger
8	HC	e33	Happy	FA203	1	Joy
8	HC	e34	Angry	FA502	1	Anger
8	HC	e35	Neutral	HA501	1	Neutral
8	HC	e36	Angry	FA202	1	Anger
9	HC	e01	Neutral	FB503	1	Neutral
9	HC	e02	Neutral	HB203	0	Fear
9	HC	e03	Angry	HB201	1	Anger
9	HC	e04	Happy	HB502	1	Joy
9	HC	e05	Neutral	FB203	1	Neutral
9	HC	e06	Happy	HB202	1	Joy
9	HC	e07	Happy	FB502	1	Joy
9	HC	e08	Neutral	HB503	0	Fear
9	HC	e09	Happy	FB202	0	Surprise
9	HC	e10	Angry	FB201	1	Anger
9	HC	e11	Angry	HB501	1	Anger
9	HC	e12	Angry	FB501	1	Anger
9	HC	e13	Happy	FB203	0	Surprise
9	HC	e14	Neutral	FB501	1	Neutral
9	HC	e15	Angry	HB202	1	Anger
9	HC	e16	Neutral	HB201	1	Neutral
9	HC	e17	Angry	FB202	0	Fear
9	HC	e18	Neutral	FB201	1	Neutral
9	HC	e19	Angry	HB502	1	Anger
9	HC	e20	Happy	FB503	1	Joy
9	HC	e21	Neutral	HB501	0	Anger
9	HC	e22	Happy	HB203	1	Joy
9	HC	e23	Happy	HB503	1	Joy
9	HC	e24	Angry	FB502	1	Anger
9	HC	e25	Angry	HB503	0	Fear
9	HC	e26	Angry	HB203	0	Fear
9	HC	e27	Neutral	HB202	1	Neutral
9	HC	e28	Happy	FB501	0	Surprise
9	HC	e29	Neutral	FB202	0	Sadness
9	HC	e30	Neutral	HB502	0	Anger
9	HC	e31	Happy	HB501	1	Joy
9	HC	e32	Neutral	FB502	1	Neutral
9	HC	e33	Angry	FB503	1	Anger
9	HC	e34	Happy	FB201	1	Joy
9	HC	e35	Angry	FB203	1	Anger
9	HC	e36	Happy	HB201	1	Joy
10	HC	e01	Neutral	FB201	1	Neutral
10	HC	e02	Angry	HB502	1	Anger
10	HC	e03	Happy	FB503	1	Joy
10	HC	e04	Happy	HB203	1	Joy
10	HC	e05	Happy	FB203	1	Joy
10	HC	e06	Happy	HB503	0	Anger
10	HC	e07	Neutral	FB501	1	Neutral
10	HC	e08	Neutral	HB501	0	Anger
10	HC	e09	Neutral	HB201	1	Neutral
10	HC	e10	Angry	FB502	1	Anger
10	HC	e11	Angry	FB202	1	Anger
10	HC	e12	Angry	HB202	1	Anger
10	HC	e13	Neutral	HB503	1	Neutral
10	HC	e14	Angry	HB501	1	Anger
10	HC	e15	Angry	HB201	1	Anger
10	HC	e16	Angry	FB201	1	Anger
10	HC	e17	Angry	FB501	0	Surprise
10	HC	e18	Happy	FB502	1	Joy
10	HC	e19	Neutral	HB203	1	Neutral
10	HC	e20	Neutral	FB503	1	Neutral
10	HC	e21	Neutral	FB203	1	Neutral
10	HC	e22	Happy	FB202	1	Joy
10	HC	e23	Happy	HB202	1	Joy
10	HC	e24	Happy	HB502	0	Anger
10	HC	e25	Happy	HB201	1	Joy
10	HC	e26	Neutral	FB202	1	Neutral
10	HC	e27	Angry	HB503	1	Anger
10	HC	e28	Neutral	HB202	0	Disgust
10	HC	e29	Happy	FB501	1	Joy
10	HC	e30	Angry	FB203	1	Anger
10	HC	e31	Happy	HB501	1	Joy
10	HC	e32	Happy	FB201	1	Joy
10	HC	e33	Neutral	FB502	1	Neutral
10	HC	e34	Angry	FB503	1	Anger
10	HC	e35	Angry	HB203	1	Anger
10	HC	e36	Neutral	HB502	0	Anger
11	HC	e01	Neutral	FB501	1	Neutral
11	HC	e02	Neutral	HB201	0	Disgust
11	HC	e03	Angry	HB202	1	Anger
11	HC	e04	Happy	HB203	1	Joy
11	HC	e05	Neutral	FB201	1	Neutral
11	HC	e06	Neutral	HB501	0	Surprise
11	HC	e07	Angry	HB502	1	Anger
11	HC	e08	Angry	FB502	0	Surprise
11	HC	e09	Happy	FB203	1	Joy
11	HC	e10	Happy	HB503	1	Joy
11	HC	e11	Angry	FB202	0	Disgust
11	HC	e12	Happy	FB503	1	Joy
11	HC	e13	Neutral	HB202	1	Neutral
11	HC	e14	Neutral	FB202	1	Neutral
11	HC	e15	Angry	HB503	1	Anger
11	HC	e16	Angry	FB203	1	Anger
11	HC	e17	Angry	FB503	1	Anger
11	HC	e18	Angry	HB203	1	Anger
11	HC	e19	Happy	FB201	1	Joy
11	HC	e20	Happy	HB501	1	Joy
11	HC	e21	Neutral	FB502	1	Neutral
11	HC	e22	Happy	HB201	1	Joy
11	HC	e23	Neutral	HB502	1	Neutral
11	HC	e24	Happy	FB501	1	Joy
11	HC	e25	Neutral	FB503	1	Neutral
11	HC	e26	Happy	HB202	1	Joy
11	HC	e27	Angry	FB201	1	Anger
11	HC	e28	Angry	HB501	1	Anger
11	HC	e29	Angry	FB501	1	Anger
11	HC	e30	Neutral	HB203	1	Neutral
11	HC	e31	Happy	HB502	1	Joy
11	HC	e32	Happy	FB202	1	Joy
11	HC	e33	Neutral	FB203	1	Neutral
11	HC	e34	Angry	HB201	1	Anger
11	HC	e35	Neutral	HB503	1	Neutral
11	HC	e36	Happy	FB502	1	Joy
12	HC	e01	Neutral	FB503	0	Sadness
12	HC	e02	Happy	HB502	0	Surprise
12	HC	e03	Happy	FB502	1	Joy
12	HC	e04	Neutral	HB503	0	Anger
12	HC	e05	Neutral	HB203	0	Anger
12	HC	e06	Angry	HB201	0	Fear
12	HC	e07	Angry	HB501	0	Surprise
12	HC	e08	Angry	FB201	0	Disgust
12	HC	e09	Happy	HB202	1	Joy
12	HC	e10	Happy	FB202	1	Joy
12	HC	e11	Angry	FB501	0	Surprise
12	HC	e12	Neutral	FB203	0	Fear
12	HC	e13	Angry	FB503	0	Surprise
12	HC	e14	Happy	FB501	1	Joy
12	HC	e15	Neutral	FB202	0	Fear
12	HC	e16	Angry	HB503	0	Surprise
12	HC	e17	Neutral	HB502	0	Sadness
12	HC	e18	Neutral	HB202	0	Anger
12	HC	e19	Happy	HB501	1	Joy
12	HC	e20	Angry	FB203	0	Surprise
12	HC	e21	Neutral	FB502	1	Neutral
12	HC	e22	Happy	HB201	1	Joy
12	HC	e23	Happy	FB201	1	Joy
12	HC	e24	Angry	HB203	0	Disgust
12	HC	e25	Neutral	HB201	0	Fear
12	HC	e26	Neutral	FB501	0	Fear
12	HC	e27	Neutral	HB501	0	Anger
12	HC	e28	Angry	HB202	0	Surprise
12	HC	e29	Angry	FB502	0	Disgust
12	HC	e30	Neutral	FB201	0	Anger
12	HC	e31	Happy	FB203	1	Joy
12	HC	e32	Happy	HB203	1	Joy
12	HC	e33	Happy	HB503	1	Joy
12	HC	e34	Happy	FB503	1	Joy
12	HC	e35	Angry	FB202	0	Surprise
12	HC	e36	Angry	HB502	0	Disgust
13	HC	e01	Happy	HA203	1	Joy
13	HC	e02	Neutral	HA201	0	Anger
13	HC	e03	Neutral	FA501	1	Neutral
13	HC	e04	Angry	FA202	1	Anger
13	HC	e05	Angry	HA202	1	Anger
13	HC	e06	Happy	FA203	1	Joy
13	HC	e07	Angry	HA502	1	Anger
13	HC	e08	Angry	FA502	1	Anger
13	HC	e09	Neutral	HA501	0	Sadness
13	HC	e10	Happy	FA503	1	Joy
13	HC	e11	Happy	HA503	1	Joy
13	HC	e12	Neutral	FA201	1	Neutral
13	HC	e13	Neutral	FA502	0	Sadness
13	HC	e14	Angry	HA203	0	Surprise
13	HC	e15	Neutral	HA502	1	Neutral
13	HC	e16	Angry	FA203	0	Surprise
13	HC	e17	Happy	HA501	1	Joy
13	HC	e18	Happy	FA201	1	Joy
13	HC	e19	Happy	HA201	0	Surprise
13	HC	e20	Neutral	FA202	1	Neutral
13	HC	e21	Angry	FA503	1	Anger
13	HC	e22	Happy	FA501	0	Surprise
13	HC	e23	Angry	HA503	1	Anger
13	HC	e24	Neutral	HA202	1	Neutral
13	HC	e25	Happy	FA502	1	Joy
13	HC	e26	Angry	FA501	0	Surprise
13	HC	e27	Neutral	HA503	1	Neutral
13	HC	e28	Neutral	HA203	1	Neutral
13	HC	e29	Happy	HA202	1	Joy
13	HC	e30	Angry	HA201	1	Anger
13	HC	e31	Angry	FA201	1	Anger
13	HC	e32	Happy	HA502	1	Joy
13	HC	e33	Angry	HA501	1	Anger
13	HC	e34	Neutral	FA203	1	Neutral
13	HC	e35	Happy	FA202	1	Joy
13	HC	e36	Neutral	FA503	1	Neutral
14	HC	e01	Neutral	FA202	1	Neutral
14	HC	e02	Angry	FA503	1	Anger
14	HC	e03	Neutral	HA202	1	Neutral
14	HC	e04	Angry	FA203	1	Anger
14	HC	e05	Happy	FA201	1	Joy
14	HC	e06	Happy	HA201	1	Joy
14	HC	e07	Angry	HA203	1	Anger
14	HC	e08	Neutral	FA502	1	Neutral
14	HC	e09	Angry	HA503	0	Neutral
14	HC	e10	Happy	HA501	1	Joy
14	HC	e11	Happy	FA501	1	Joy
14	HC	e12	Neutral	HA502	1	Neutral
14	HC	e13	Angry	FA201	1	Anger
14	HC	e14	Neutral	FA203	1	Neutral
14	HC	e15	Neutral	HA503	1	Neutral
14	HC	e16	Happy	FA502	1	Joy
14	HC	e17	Happy	HA202	1	Joy
14	HC	e18	Happy	FA202	1	Joy
14	HC	e19	Angry	FA501	1	Anger
14	HC	e20	Angry	HA201	1	Anger
14	HC	e21	Angry	HA501	1	Anger
14	HC	e22	Neutral	HA203	1	Neutral
14	HC	e23	Neutral	FA503	1	Neutral
14	HC	e24	Happy	HA502	1	Joy
14	HC	e25	Happy	HA503	1	Joy
14	HC	e26	Angry	FA202	1	Anger
14	HC	e27	Neutral	FA501	1	Neutral
14	HC	e28	Neutral	HA501	1	Neutral
14	HC	e29	Neutral	HA201	1	Neutral
14	HC	e30	Happy	FA503	1	Joy
14	HC	e31	Happy	HA203	1	Joy
14	HC	e32	Angry	FA502	1	Anger
14	HC	e33	Happy	FA203	1	Joy
14	HC	e34	Angry	HA502	1	Anger
14	HC	e35	Neutral	FA201	1	Neutral
14	HC	e36	Angry	HA202	1	Anger
15	HC	e01	Angry	HB501	1	Anger
15	HC	e02	Neutral	FB503	1	Neutral
15	HC	e03	Angry	FB501	1	Anger
15	HC	e04	Angry	HB201	0	Surprise
15	HC	e05	Neutral	HB503	1	Neutral
15	HC	e06	Happy	HB202	1	Joy
15	HC	e07	Happy	FB502	1	Joy
15	HC	e08	Happy	FB202	1	Joy
15	HC	e09	Neutral	HB203	0	Sadness
15	HC	e10	Angry	FB201	0	Surprise
15	HC	e11	Neutral	FB203	1	Neutral
15	HC	e12	Happy	HB502	1	Joy
15	HC	e13	Angry	FB503	1	Anger
15	HC	e14	Angry	HB203	0	Surprise
15	HC	e15	Happy	HB501	1	Joy
15	HC	e16	Happy	HB201	1	Joy
15	HC	e17	Angry	HB503	1	Anger
15	HC	e18	Happy	FB201	1	Joy
15	HC	e19	Happy	FB501	1	Joy
15	HC	e20	Neutral	FB202	0	Sadness
15	HC	e21	Neutral	HB502	1	Neutral
15	HC	e22	Angry	FB203	0	Surprise
15	HC	e23	Neutral	FB502	1	Neutral
15	HC	e24	Neutral	HB202	1	Neutral
15	HC	e25	Angry	HB502	0	Surprise
15	HC	e26	Angry	FB502	0	Surprise
15	HC	e27	Happy	HB203	1	Joy
15	HC	e28	Neutral	HB501	1	Neutral
15	HC	e29	Happy	FB203	1	Joy
15	HC	e30	Neutral	HB201	1	Neutral
15	HC	e31	Angry	HB202	1	Anger
15	HC	e32	Angry	FB202	1	Anger
15	HC	e33	Happy	HB503	1	Joy
15	HC	e34	Neutral	FB201	1	Neutral
15	HC	e35	Neutral	FB501	1	Neutral
15	HC	e36	Happy	FB503	1	Joy
16	HC	e01	Neutral	HB502	1	Neutral
16	HC	e02	Happy	HB501	1	Joy
16	HC	e03	Happy	HB201	1	Joy
16	HC	e04	Angry	FB503	1	Anger
16	HC	e05	Happy	FB501	1	Joy
16	HC	e06	Angry	FB203	1	Anger
16	HC	e07	Angry	HB503	1	Anger
16	HC	e08	Neutral	FB202	1	Neutral
16	HC	e09	Happy	FB201	1	Joy
16	HC	e10	Angry	HB203	1	Anger
16	HC	e11	Neutral	HB202	1	Neutral
16	HC	e12	Neutral	FB502	1	Neutral
16	HC	e13	Neutral	HB503	1	Neutral
16	HC	e14	Happy	FB202	1	Joy
16	HC	e15	Angry	HB201	1	Anger
16	HC	e16	Neutral	HB203	1	Neutral
16	HC	e17	Neutral	FB503	1	Neutral
16	HC	e18	Neutral	FB203	1	Neutral
16	HC	e19	Happy	FB502	1	Joy
16	HC	e20	Angry	FB201	1	Anger
16	HC	e21	Happy	HB202	1	Joy
16	HC	e22	Angry	FB501	1	Anger
16	HC	e23	Angry	HB501	1	Anger
16	HC	e24	Happy	HB502	1	Joy
16	HC	e25	Angry	FB202	1	Anger
16	HC	e26	Angry	HB202	1	Anger
16	HC	e27	Neutral	HB501	1	Neutral
16	HC	e28	Angry	FB502	1	Anger
16	HC	e29	Happy	HB503	1	Joy
16	HC	e30	Neutral	HB201	1	Neutral
16	HC	e31	Angry	HB502	1	Anger
16	HC	e32	Neutral	FB501	1	Neutral
16	HC	e33	Happy	FB203	1	Joy
16	HC	e34	Neutral	FB201	1	Neutral
16	HC	e35	Happy	HB203	1	Joy
16	HC	e36	Happy	FB503	1	Joy
17	HC	e01	Happy	FA501	1	Joy
17	HC	e02	Happy	HA501	1	Joy
17	HC	e03	Happy	HA201	1	Joy
17	HC	e04	Angry	FA203	1	Anger
17	HC	e05	Neutral	FA202	1	Neutral
17	HC	e06	Neutral	FA502	1	Neutral
17	HC	e07	Neutral	HA202	1	Neutral
17	HC	e08	Happy	FA201	1	Joy
17	HC	e09	Angry	FA503	1	Anger
17	HC	e10	Neutral	HA502	1	Neutral
17	HC	e11	Angry	HA503	0	Surprise
17	HC	e12	Angry	HA203	1	Anger
17	HC	e13	Neutral	FA203	1	Neutral
17	HC	e14	Angry	FA501	1	Anger
17	HC	e15	Happy	HA202	1	Joy
17	HC	e16	Happy	FA202	1	Joy
17	HC	e17	Happy	HA502	1	Joy
17	HC	e18	Neutral	HA203	1	Neutral
17	HC	e19	Happy	FA502	1	Joy
17	HC	e20	Neutral	FA503	1	Neutral
17	HC	e21	Angry	HA201	1	Anger
17	HC	e22	Neutral	HA503	1	Neutral
17	HC	e23	Angry	HA501	1	Anger
17	HC	e24	Angry	FA201	1	Anger
17	HC	e25	Angry	HA202	1	Anger
17	HC	e26	Happy	FA203	1	Joy
17	HC	e27	Neutral	FA201	1	Neutral
17	HC	e28	Happy	HA503	1	Joy
17	HC	e29	Happy	HA203	1	Joy
17	HC	e30	Happy	FA503	1	Joy
17	HC	e31	Neutral	HA201	1	Neutral
17	HC	e32	Neutral	FA501	1	Neutral
17	HC	e33	Angry	HA502	0	Neutral
17	HC	e34	Angry	FA202	1	Anger
17	HC	e35	Neutral	HA501	1	Neutral
17	HC	e36	Angry	FA502	1	Anger
18	HC	e01	Neutral	FB201	1	Neutral
18	HC	e02	Happy	HB203	1	Joy
18	HC	e03	Neutral	FB501	0	Surprise
18	HC	e04	Angry	HB202	1	Anger
18	HC	e05	Happy	FB503	0	Surprise
18	HC	e06	Neutral	HB201	1	Neutral
18	HC	e07	Happy	HB503	1	Joy
18	HC	e08	Angry	FB202	0	Surprise
18	HC	e09	Happy	FB203	1	Joy
18	HC	e10	Neutral	HB501	0	Anger
18	HC	e11	Angry	FB502	0	Disgust
18	HC	e12	Angry	HB502	1	Anger
18	HC	e13	Happy	FB501	0	Surprise
18	HC	e14	Angry	FB503	0	Surprise
18	HC	e15	Happy	HB201	1	Joy
18	HC	e16	Neutral	HB502	0	Anger
18	HC	e17	Neutral	FB202	0	Sadness
18	HC	e18	Angry	HB503	1	Anger
18	HC	e19	Angry	HB203	0	Surprise
18	HC	e20	Happy	HB501	0	Disgust
18	HC	e21	Neutral	FB502	0	Sadness
18	HC	e22	Angry	FB203	0	Surprise
18	HC	e23	Neutral	HB202	1	Neutral
18	HC	e24	Happy	FB201	1	Joy
18	HC	e25	Neutral	FB203	1	Neutral
18	HC	e26	Angry	FB501	1	Anger
18	HC	e27	Happy	FB502	0	Surprise
18	HC	e28	Angry	HB501	1	Anger
18	HC	e29	Happy	FB202	1	Joy
18	HC	e30	Neutral	HB503	1	Neutral
18	HC	e31	Angry	HB201	0	Surprise
18	HC	e32	Happy	HB202	1	Joy
18	HC	e33	Neutral	HB203	1	Neutral
18	HC	e34	Angry	FB201	0	Surprise
18	HC	e35	Neutral	FB503	1	Neutral
18	HC	e36	Happy	HB502	1	Joy
19	HC	e01	Neutral	FB502	1	Neutral
19	HC	e02	Angry	FB203	1	Anger
19	HC	e03	Happy	HB501	1	Joy
19	HC	e04	Angry	FB503	1	Anger
19	HC	e05	Happy	FB501	1	Joy
19	HC	e06	Happy	FB201	1	Joy
19	HC	e07	Angry	HB203	1	Anger
19	HC	e08	Neutral	HB202	1	Neutral
19	HC	e09	Neutral	HB502	1	Neutral
19	HC	e10	Happy	HB201	1	Joy
19	HC	e11	Neutral	FB202	0	Surprise
19	HC	e12	Angry	HB503	1	Anger
19	HC	e13	Neutral	FB501	1	Neutral
19	HC	e14	Neutral	HB201	1	Neutral
19	HC	e15	Happy	FB203	1	Joy
19	HC	e16	Angry	HB202	1	Anger
19	HC	e17	Neutral	HB501	1	Neutral
19	HC	e18	Angry	FB502	1	Anger
19	HC	e19	Happy	FB503	1	Joy
19	HC	e20	Angry	FB202	1	Anger
19	HC	e21	Neutral	FB201	1	Neutral
19	HC	e22	Happy	HB503	1	Joy
19	HC	e23	Happy	HB203	1	Joy
19	HC	e24	Angry	HB502	1	Anger
19	HC	e25	Angry	FB501	1	Anger
19	HC	e26	Happy	FB202	1	Joy
19	HC	e27	Happy	HB202	1	Joy
19	HC	e28	Neutral	HB503	0	Anger
19	HC	e29	Neutral	FB503	1	Neutral
19	HC	e30	Angry	HB201	1	Anger
19	HC	e31	Neutral	HB203	1	Neutral
19	HC	e32	Neutral	FB203	1	Neutral
19	HC	e33	Happy	HB502	1	Joy
19	HC	e34	Happy	FB502	1	Joy
19	HC	e35	Angry	HB501	1	Anger
19	HC	e36	Angry	FB201	1	Anger
20	HC	e01	Angry	FA201	0	Disgust
20	HC	e02	Happy	HA502	1	Joy
20	HC	e03	Happy	FA202	1	Joy
20	HC	e04	Neutral	HA503	1	Neutral
20	HC	e05	Angry	HA501	0	Neutral
20	HC	e06	Neutral	FA503	1	Neutral
20	HC	e07	Neutral	FA203	1	Neutral
20	HC	e08	Neutral	HA203	1	Neutral
20	HC	e09	Angry	HA201	1	Anger
20	HC	e10	Happy	FA502	1	Joy
20	HC	e11	Angry	FA501	1	Anger
20	HC	e12	Happy	HA202	1	Joy
20	HC	e13	Happy	HA501	1	Joy
20	HC	e14	Happy	FA501	1	Joy
20	HC	e15	Neutral	FA502	1	Neutral
20	HC	e16	Neutral	HA202	1	Neutral
20	HC	e17	Neutral	HA502	1	Neutral
20	HC	e18	Angry	FA503	1	Anger
20	HC	e19	Angry	HA203	1	Anger
20	HC	e20	Angry	HA503	1	Anger
20	HC	e21	Angry	FA203	1	Anger
20	HC	e22	Happy	HA201	1	Joy
20	HC	e23	Happy	FA201	1	Joy
20	HC	e24	Neutral	FA202	1	Neutral
20	HC	e25	Angry	FA202	1	Anger
20	HC	e26	Happy	HA503	0	Surprise
20	HC	e27	Neutral	HA501	1	Neutral
20	HC	e28	Happy	FA503	1	Joy
20	HC	e29	Happy	HA203	1	Joy
20	HC	e30	Neutral	FA201	1	Neutral
20	HC	e31	Happy	FA203	1	Joy
20	HC	e32	Angry	FA502	1	Anger
20	HC	e33	Angry	HA202	1	Anger
20	HC	e34	Neutral	FA501	1	Neutral
20	HC	e35	Angry	HA502	1	Anger
20	HC	e36	Neutral	HA201	1	Neutral
21	HC	e01	Happy	HA202	1	Joy
21	HC	e02	Neutral	HA503	1	Neutral
21	HC	e03	Angry	HA201	0	Surprise
21	HC	e04	Angry	HA501	1	Anger
21	HC	e05	Happy	HA502	1	Joy
21	HC	e06	Neutral	HA203	1	Neutral
21	HC	e07	Neutral	FA503	1	Neutral
21	HC	e08	Happy	FA202	0	Surprise
21	HC	e09	Happy	FA502	1	Joy
21	HC	e10	Neutral	FA203	1	Neutral
21	HC	e11	Angry	FA201	0	Surprise
21	HC	e12	Angry	FA501	1	Anger
21	HC	e13	Neutral	HA501	1	Neutral
21	HC	e14	Neutral	HA201	1	Neutral
21	HC	e15	Neutral	FA201	0	Surprise
21	HC	e16	Happy	HA203	1	Joy
21	HC	e17	Angry	HA502	1	Anger
21	HC	e18	Neutral	FA501	1	Neutral
21	HC	e19	Happy	HA503	1	Joy
21	HC	e20	Angry	FA502	1	Anger
21	HC	e21	Happy	FA203	1	Joy
21	HC	e22	Angry	FA202	0	Surprise
21	HC	e23	Angry	HA202	0	Surprise
21	HC	e24	Happy	FA503	1	Joy
21	HC	e25	Angry	FA503	0	Surprise
21	HC	e26	Neutral	FA502	1	Neutral
21	HC	e27	Neutral	FA202	0	Surprise
21	HC	e28	Happy	HA201	1	Joy
21	HC	e29	Neutral	HA202	1	Neutral
21	HC	e30	Happy	FA201	1	Joy
21	HC	e31	Neutral	HA502	0	Sadness
21	HC	e32	Angry	HA503	0	Surprise
21	HC	e33	Angry	FA203	0	Surprise
21	HC	e34	Angry	HA203	0	Surprise
21	HC	e35	Happy	HA501	1	Joy
21	HC	e36	Happy	FA501	1	Joy
22	HC	e01	Happy	HB202	1	Joy
22	HC	e02	Angry	HB501	0	Surprise
22	HC	e03	Neutral	HB503	1	Neutral
22	HC	e04	Neutral	HB203	1	Neutral
22	HC	e05	Angry	FB501	0	Surprise
22	HC	e06	Angry	HB201	0	Surprise
22	HC	e07	Angry	FB201	0	Sadness
22	HC	e08	Neutral	FB503	1	Neutral
22	HC	e09	Happy	HB502	1	Joy
22	HC	e10	Happy	FB202	1	Joy
22	HC	e11	Happy	FB502	1	Joy
22	HC	e12	Neutral	FB203	1	Neutral
22	HC	e13	Happy	HB201	1	Joy
22	HC	e14	Happy	HB501	1	Joy
22	HC	e15	Angry	FB503	0	Surprise
22	HC	e16	Neutral	HB202	1	Neutral
22	HC	e17	Neutral	FB502	1	Neutral
22	HC	e18	Neutral	HB502	1	Neutral
22	HC	e19	Angry	HB203	0	Surprise
22	HC	e20	Neutral	FB202	1	Neutral
22	HC	e21	Angry	FB203	1	Anger
22	HC	e22	Happy	FB501	1	Joy
22	HC	e23	Happy	FB201	1	Joy
22	HC	e24	Angry	HB503	1	Anger
22	HC	e25	Happy	HB503	1	Joy
22	HC	e26	Angry	HB202	0	Surprise
22	HC	e27	Neutral	FB501	1	Neutral
22	HC	e28	Neutral	FB201	1	Neutral
22	HC	e29	Angry	FB202	0	Surprise
22	HC	e30	Angry	FB502	1	Anger
22	HC	e31	Happy	FB503	1	Joy
22	HC	e32	Neutral	HB201	1	Neutral
22	HC	e33	Happy	HB203	1	Joy
22	HC	e34	Angry	HB502	0	Surprise
22	HC	e35	Neutral	HB501	1	Neutral
22	HC	e36	Happy	FB203	1	Joy
23	HC	e01	Happy	FA503	1	Joy
23	HC	e02	Neutral	FA201	1	Neutral
23	HC	e03	Neutral	FA501	1	Neutral
23	HC	e04	Angry	HA202	1	Anger
23	HC	e05	Angry	FA502	1	Anger
23	HC	e06	Angry	HA502	1	Anger
23	HC	e07	Happy	FA203	1	Joy
23	HC	e08	Neutral	HA201	1	Neutral
23	HC	e09	Happy	HA203	1	Joy
23	HC	e10	Angry	FA202	1	Anger
23	HC	e11	Neutral	HA501	1	Neutral
23	HC	e12	Happy	HA503	1	Joy
23	HC	e13	Neutral	HA502	1	Neutral
23	HC	e14	Happy	FA501	1	Joy
23	HC	e15	Happy	FA201	1	Joy
23	HC	e16	Neutral	FA202	1	Neutral
23	HC	e17	Happy	HA201	1	Joy
23	HC	e18	Neutral	FA502	1	Neutral
23	HC	e19	Angry	HA503	1	Anger
23	HC	e20	Angry	FA203	1	Anger
23	HC	e21	Angry	FA503	1	Anger
23	HC	e22	Neutral	HA202	1	Neutral
23	HC	e23	Happy	HA501	1	Joy
23	HC	e24	Angry	HA203	1	Anger
23	HC	e25	Happy	FA202	1	Joy
23	HC	e26	Happy	HA202	1	Joy
23	HC	e27	Angry	FA201	1	Anger
23	HC	e28	Neutral	HA503	1	Neutral
23	HC	e29	Angry	HA201	1	Anger
23	HC	e30	Neutral	FA203	1	Neutral
23	HC	e31	Happy	FA502	1	Joy
23	HC	e32	Neutral	HA203	1	Neutral
23	HC	e33	Neutral	FA503	1	Neutral
23	HC	e34	Angry	HA501	1	Anger
23	HC	e35	Angry	FA501	1	Anger
23	HC	e36	Happy	HA502	1	Joy
24	HC	e01	Happy	FA502	1	Joy
24	HC	e02	Angry	FA201	1	Anger
24	HC	e03	Neutral	FA503	0	Joy
24	HC	e04	Happy	HA502	1	Joy
24	HC	e05	Happy	FA202	1	Joy
24	HC	e06	Neutral	HA503	1	Neutral
24	HC	e07	Angry	HA501	1	Anger
24	HC	e08	Angry	FA501	1	Anger
24	HC	e09	Angry	HA201	1	Anger
24	HC	e10	Neutral	FA203	1	Neutral
24	HC	e11	Happy	HA202	1	Joy
24	HC	e12	Neutral	HA203	1	Neutral
24	HC	e13	Angry	HA203	1	Anger
24	HC	e14	Angry	HA503	1	Anger
24	HC	e15	Happy	HA501	1	Joy
24	HC	e16	Happy	FA501	1	Joy
24	HC	e17	Neutral	HA202	1	Neutral
24	HC	e18	Neutral	HA502	1	Neutral
24	HC	e19	Neutral	FA202	1	Neutral
24	HC	e20	Happy	FA201	1	Joy
24	HC	e21	Angry	FA203	1	Anger
24	HC	e22	Neutral	FA502	1	Neutral
24	HC	e23	Angry	FA503	0	Surprise
24	HC	e24	Happy	HA201	1	Joy
24	HC	e25	Neutral	FA201	0	Fear
24	HC	e26	Angry	FA502	1	Anger
24	HC	e27	Happy	HA503	1	Joy
24	HC	e28	Happy	FA503	1	Joy
24	HC	e29	Angry	HA202	1	Anger
24	HC	e30	Angry	FA202	1	Anger
24	HC	e31	Neutral	HA501	0	Sadness
24	HC	e32	Happy	FA203	1	Joy
24	HC	e33	Happy	HA203	1	Joy
24	HC	e34	Neutral	HA201	0	Sadness
24	HC	e35	Neutral	FA501	1	Neutral
24	HC	e36	Angry	HA502	0	Surprise
25	HC	e01	Angry	HA502	1	Anger
25	HC	e02	Angry	HA202	1	Anger
25	HC	e03	Neutral	HA201	1	Neutral
25	HC	e04	Angry	FA202	1	Anger
25	HC	e05	Neutral	FA501	1	Neutral
25	HC	e06	Happy	FA203	1	Joy
25	HC	e07	Happy	HA203	1	Joy
25	HC	e08	Happy	HA503	1	Joy
25	HC	e09	Neutral	FA201	1	Neutral
25	HC	e10	Angry	FA502	0	Fear
25	HC	e11	Neutral	HA501	1	Neutral
25	HC	e12	Happy	FA503	1	Joy
25	HC	e13	Happy	HA501	1	Joy
25	HC	e14	Happy	FA501	1	Joy
25	HC	e15	Neutral	FA502	1	Neutral
25	HC	e16	Angry	FA203	1	Anger
25	HC	e17	Happy	FA201	1	Joy
25	HC	e18	Neutral	HA202	1	Neutral
25	HC	e19	Angry	HA503	0	Fear
25	HC	e20	Angry	HA203	1	Anger
25	HC	e21	Angry	FA503	0	Fear
25	HC	e22	Neutral	FA202	1	Neutral
25	HC	e23	Happy	HA201	1	Joy
25	HC	e24	Neutral	HA502	0	Fear
25	HC	e25	Angry	FA501	0	Fear
25	HC	e26	Angry	HA501	1	Anger
25	HC	e27	Neutral	FA503	1	Neutral
25	HC	e28	Happy	FA502	1	Joy
25	HC	e29	Neutral	FA203	1	Neutral
25	HC	e30	Neutral	HA203	1	Neutral
25	HC	e31	Angry	HA201	0	Fear
25	HC	e32	Neutral	HA503	1	Neutral
25	HC	e33	Happy	HA202	1	Joy
25	HC	e34	Angry	FA201	1	Anger
25	HC	e35	Happy	FA202	1	Joy
25	HC	e36	Happy	HA502	1	Joy
26	HC	e01	Angry	HB201	1	Anger
26	HC	e02	Neutral	HB203	1	Neutral
26	HC	e03	Happy	FB502	1	Joy
26	HC	e04	Angry	FB201	0	Surprise
26	HC	e05	Happy	FB202	1	Joy
26	HC	e06	Angry	FB501	1	Anger
26	HC	e07	Neutral	HB503	1	Neutral
26	HC	e08	Angry	HB501	0	Fear
26	HC	e09	Neutral	FB503	1	Neutral
26	HC	e10	Happy	HB202	1	Joy
26	HC	e11	Neutral	FB203	1	Neutral
26	HC	e12	Happy	HB502	1	Joy
26	HC	e13	Happy	FB201	1	Joy
26	HC	e14	Neutral	HB202	0	Sadness
26	HC	e15	Angry	HB503	1	Anger
26	HC	e16	Neutral	HB502	1	Neutral
26	HC	e17	Neutral	FB202	0	Fear
26	HC	e18	Angry	FB203	1	Anger
26	HC	e19	Angry	FB503	1	Anger
26	HC	e20	Angry	HB203	1	Anger
26	HC	e21	Neutral	FB502	1	Neutral
26	HC	e22	Happy	HB201	1	Joy
26	HC	e23	Happy	HB501	1	Joy
26	HC	e24	Happy	FB501	1	Joy
26	HC	e25	Angry	FB202	1	Anger
26	HC	e26	Neutral	FB201	1	Neutral
26	HC	e27	Happy	HB203	1	Joy
26	HC	e28	Happy	FB503	1	Joy
26	HC	e29	Neutral	HB201	1	Neutral
26	HC	e30	Angry	FB502	1	Anger
26	HC	e31	Neutral	HB501	1	Neutral
26	HC	e32	Happy	HB503	1	Joy
26	HC	e33	Happy	FB203	1	Joy
26	HC	e34	Angry	HB502	1	Anger
26	HC	e35	Angry	HB202	1	Anger
26	HC	e36	Neutral	FB501	1	Neutral
27	HC	e01	Neutral	HA203	1	Neutral
27	HC	e02	Happy	FA202	1	Joy
27	HC	e03	Neutral	HA503	1	Neutral
27	HC	e04	Happy	HA502	1	Joy
27	HC	e05	Angry	HA501	0	Surprise
27	HC	e06	Angry	HA201	0	Surprise
27	HC	e07	Neutral	FA203	1	Neutral
27	HC	e08	Neutral	FA503	1	Neutral
27	HC	e09	Happy	FA502	1	Joy
27	HC	e10	Happy	HA202	1	Joy
27	HC	e11	Angry	FA501	0	Surprise
27	HC	e12	Angry	FA201	0	Surprise
27	HC	e13	Happy	FA201	1	Joy
27	HC	e14	Neutral	HA202	0	Sadness
27	HC	e15	Angry	FA503	1	Anger
27	HC	e16	Happy	HA501	1	Joy
27	HC	e17	Angry	HA503	1	Anger
27	HC	e18	Angry	HA203	1	Anger
27	HC	e19	Happy	FA501	1	Joy
27	HC	e20	Neutral	FA202	0	Surprise
27	HC	e21	Angry	FA203	1	Anger
27	HC	e22	Neutral	HA502	0	Sadness
27	HC	e23	Neutral	FA502	1	Neutral
27	HC	e24	Happy	HA201	1	Joy
27	HC	e25	Angry	HA202	1	Anger
27	HC	e26	Happy	FA203	1	Joy
27	HC	e27	Angry	FA502	1	Anger
27	HC	e28	Happy	FA503	1	Joy
27	HC	e29	Happy	HA203	1	Joy
27	HC	e30	Happy	HA503	1	Joy
27	HC	e31	Neutral	HA501	0	Sadness
27	HC	e32	Neutral	HA201	1	Neutral
27	HC	e33	Neutral	FA501	1	Neutral
27	HC	e34	Angry	FA202	1	Anger
27	HC	e35	Angry	HA502	0	Disgust
27	HC	e36	Neutral	FA201	1	Neutral
28	HC	e01	Neutral	FB203	1	Neutral
28	HC	e02	Angry	FB201	1	Anger
28	HC	e03	Happy	HB502	1	Joy
28	HC	e04	Neutral	HB203	1	Neutral
28	HC	e05	Angry	HB201	1	Anger
28	HC	e06	Happy	HB202	1	Joy
28	HC	e07	Happy	FB502	1	Joy
28	HC	e08	Neutral	HB503	0	Sadness
28	HC	e09	Happy	FB202	1	Joy
28	HC	e10	Angry	HB501	0	Fear
28	HC	e11	Angry	FB501	0	Fear
28	HC	e12	Neutral	FB503	1	Neutral
28	HC	e13	Neutral	FB201	1	Neutral
28	HC	e14	Happy	FB503	1	Joy
28	HC	e15	Angry	FB502	0	Fear
28	HC	e16	Neutral	HB201	0	Anger
28	HC	e17	Angry	HB502	1	Anger
28	HC	e18	Angry	HB202	1	Anger
28	HC	e19	Angry	FB202	1	Anger
28	HC	e20	Neutral	HB501	0	Sadness
28	HC	e21	Happy	HB503	1	Joy
28	HC	e22	Neutral	FB501	0	Sadness
28	HC	e23	Happy	FB203	1	Joy
28	HC	e24	Happy	HB203	1	Joy
28	HC	e25	Angry	FB503	0	Fear
28	HC	e26	Angry	HB203	1	Anger
28	HC	e27	Neutral	HB502	1	Neutral
28	HC	e28	Happy	HB201	1	Joy
28	HC	e29	Angry	HB503	1	Anger
28	HC	e30	Happy	HB501	1	Joy
28	HC	e31	Neutral	FB502	1	Neutral
28	HC	e32	Angry	FB203	0	Fear
28	HC	e33	Neutral	HB202	1	Neutral
28	HC	e34	Happy	FB201	1	Joy
28	HC	e35	Happy	FB501	1	Joy
28	HC	e36	Neutral	FB202	0	Disgust
29	HC	e01	Happy	FA202	1	Joy
29	HC	e02	Happy	HA502	0	Surprise
29	HC	e03	Neutral	FA203	1	Neutral
29	HC	e04	Neutral	FA503	1	Neutral
29	HC	e05	Happy	HA202	1	Joy
29	HC	e06	Neutral	HA503	0	Sadness
29	HC	e07	Neutral	HA203	1	Neutral
29	HC	e08	Angry	HA501	0	Surprise
29	HC	e09	Angry	FA501	1	Anger
29	HC	e10	Happy	FA502	1	Joy
29	HC	e11	Angry	HA201	1	Anger
29	HC	e12	Angry	FA201	0	Surprise
29	HC	e13	Neutral	FA201	1	Neutral
29	HC	e14	Neutral	HA201	1	Neutral
29	HC	e15	Happy	FA503	1	Joy
29	HC	e16	Happy	FA203	1	Joy
29	HC	e17	Neutral	FA501	1	Neutral
29	HC	e18	Angry	FA502	1	Anger
29	HC	e19	Angry	FA202	0	Surprise
29	HC	e20	Neutral	HA501	1	Neutral
29	HC	e21	Angry	HA202	1	Anger
29	HC	e22	Angry	HA502	1	Anger
29	HC	e23	Happy	HA203	1	Joy
29	HC	e24	Happy	HA503	1	Joy
29	HC	e25	Neutral	FA502	0	Sadness
29	HC	e26	Angry	FA203	1	Anger
29	HC	e27	Happy	HA201	1	Joy
29	HC	e28	Happy	FA201	1	Joy
29	HC	e29	Angry	HA503	1	Anger
29	HC	e30	Angry	HA203	0	Surprise
29	HC	e31	Happy	HA501	1	Joy
29	HC	e32	Angry	FA503	1	Anger
29	HC	e33	Neutral	HA502	1	Neutral
29	HC	e34	Neutral	FA202	1	Neutral
29	HC	e35	Neutral	HA202	1	Neutral
29	HC	e36	Happy	FA501	1	Joy
30	HC	e01	Happy	HB503	1	Joy
30	HC	e02	Neutral	HB501	1	Neutral
30	HC	e03	Angry	HB202	0	Surprise
30	HC	e04	Angry	FB202	0	Surprise
30	HC	e05	Happy	HB203	1	Joy
30	HC	e06	Angry	FB502	0	Surprise
30	HC	e07	Angry	HB502	0	Surprise
30	HC	e08	Neutral	HB201	1	Neutral
30	HC	e09	Neutral	FB201	1	Neutral
30	HC	e10	Happy	FB203	1	Joy
30	HC	e11	Neutral	FB501	1	Neutral
30	HC	e12	Happy	FB503	1	Joy
30	HC	e13	Happy	HB502	1	Joy
30	HC	e14	Angry	FB201	1	Anger
30	HC	e15	Angry	HB501	1	Anger
30	HC	e16	Happy	FB202	1	Joy
30	HC	e17	Angry	HB201	0	Surprise
30	HC	e18	Neutral	FB203	1	Neutral
30	HC	e19	Happy	HB202	1	Joy
30	HC	e20	Neutral	HB503	1	Neutral
30	HC	e21	Neutral	HB203	1	Neutral
30	HC	e22	Happy	FB502	1	Joy
30	HC	e23	Neutral	FB503	1	Neutral
30	HC	e24	Angry	FB501	0	Neutral
30	HC	e25	Angry	HB503	1	Anger
30	HC	e26	Neutral	HB502	1	Neutral
30	HC	e27	Happy	HB501	1	Joy
30	HC	e28	Happy	FB201	1	Joy
30	HC	e29	Angry	HB203	0	Surprise
30	HC	e30	Angry	FB503	0	Neutral
30	HC	e31	Neutral	HB202	1	Neutral
30	HC	e32	Happy	FB501	1	Joy
30	HC	e33	Angry	FB203	0	Neutral
30	HC	e34	Neutral	FB202	1	Neutral
30	HC	e35	Happy	HB201	1	Joy
30	HC	e36	Neutral	FB502	1	Neutral
31	HC	e01	Angry	FA503	0	Surprise
31	HC	e02	Neutral	FA202	1	Neutral
31	HC	e03	Happy	HA201	1	Joy
31	HC	e04	Happy	FA501	1	Joy
31	HC	e05	Neutral	FA502	1	Neutral
31	HC	e06	Angry	HA503	1	Anger
31	HC	e07	Neutral	HA202	1	Neutral
31	HC	e08	Happy	FA201	1	Joy
31	HC	e09	Angry	HA203	1	Anger
31	HC	e10	Happy	HA501	1	Joy
31	HC	e11	Angry	FA203	1	Anger
31	HC	e12	Neutral	HA502	0	Disgust
31	HC	e13	Angry	FA202	0	Surprise
31	HC	e14	Angry	HA502	1	Anger
31	HC	e15	Happy	FA203	1	Joy
31	HC	e16	Happy	HA203	1	Joy
31	HC	e17	Neutral	HA501	0	Anger
31	HC	e18	Happy	HA503	1	Joy
31	HC	e19	Neutral	HA201	1	Neutral
31	HC	e20	Happy	FA503	1	Joy
31	HC	e21	Neutral	FA201	1	Neutral
31	HC	e22	Neutral	FA501	1	Neutral
31	HC	e23	Angry	FA502	1	Anger
31	HC	e24	Angry	HA202	1	Anger
31	HC	e25	Neutral	HA503	1	Neutral
31	HC	e26	Angry	FA201	1	Anger
31	HC	e27	Angry	FA501	1	Anger
31	HC	e28	Happy	FA202	1	Joy
31	HC	e29	Angry	HA501	0	Neutral
31	HC	e30	Neutral	HA203	1	Neutral
31	HC	e31	Happy	FA502	1	Joy
31	HC	e32	Angry	HA201	1	Anger
31	HC	e33	Neutral	FA203	1	Neutral
31	HC	e34	Happy	HA502	1	Joy
31	HC	e35	Happy	HA202	1	Joy
31	HC	e36	Neutral	FA503	1	Neutral
32	HC	e01	Angry	FB502	0	Fear
32	HC	e02	Happy	HB503	1	Joy
32	HC	e03	Happy	FB503	1	Joy
32	HC	e04	Neutral	FB201	1	Neutral
32	HC	e05	Happy	FB203	1	Joy
32	HC	e06	Happy	HB203	1	Joy
32	HC	e07	Neutral	HB501	0	Anger
32	HC	e08	Angry	HB502	1	Anger
32	HC	e09	Angry	HB202	1	Anger
32	HC	e10	Angry	FB202	1	Anger
32	HC	e11	Neutral	FB501	1	Neutral
32	HC	e12	Neutral	HB201	1	Neutral
32	HC	e13	Angry	HB503	1	Anger
32	HC	e14	Neutral	HB202	1	Neutral
32	HC	e15	Neutral	HB502	1	Neutral
32	HC	e16	Happy	HB501	1	Joy
32	HC	e17	Neutral	FB202	1	Neutral
32	HC	e18	Angry	FB503	1	Anger
32	HC	e19	Angry	HB203	1	Anger
32	HC	e20	Happy	FB201	1	Joy
32	HC	e21	Happy	HB201	1	Joy
32	HC	e22	Neutral	FB502	1	Neutral
32	HC	e23	Happy	FB501	1	Joy
32	HC	e24	Angry	FB203	1	Anger
32	HC	e25	Happy	FB202	1	Joy
32	HC	e26	Angry	FB501	1	Anger
32	HC	e27	Angry	FB201	1	Anger
32	HC	e28	Neutral	HB203	1	Neutral
32	HC	e29	Neutral	HB503	1	Neutral
32	HC	e30	Angry	HB201	1	Anger
32	HC	e31	Angry	HB501	1	Anger
32	HC	e32	Happy	HB202	1	Joy
32	HC	e33	Neutral	FB203	1	Neutral
32	HC	e34	Happy	HB502	1	Joy
32	HC	e35	Happy	FB502	1	Joy
32	HC	e36	Neutral	FB503	0	Sadness
33	HC	e01	Happy	HA201	0	Surprise
33	HC	e02	Neutral	HA202	1	Neutral
33	HC	e03	Angry	HA503	0	Surprise
33	HC	e04	Angry	FA503	0	Sadness
33	HC	e05	Happy	FA501	1	Joy
33	HC	e06	Happy	FA201	1	Joy
33	HC	e07	Angry	HA203	1	Anger
33	HC	e08	Neutral	FA202	1	Neutral
33	HC	e09	Angry	FA203	0	Fear
33	HC	e10	Neutral	FA502	1	Neutral
33	HC	e11	Neutral	HA502	1	Neutral
33	HC	e12	Happy	HA501	1	Joy
33	HC	e13	Happy	FA203	1	Joy
33	HC	e14	Happy	HA503	1	Joy
33	HC	e15	Neutral	FA501	1	Neutral
33	HC	e16	Neutral	FA201	0	Disgust
33	HC	e17	Angry	HA202	1	Anger
33	HC	e18	Happy	HA203	1	Joy
33	HC	e19	Angry	FA502	1	Anger
33	HC	e20	Neutral	HA201	1	Neutral
33	HC	e21	Neutral	HA501	1	Neutral
33	HC	e22	Happy	FA503	1	Joy
33	HC	e23	Angry	FA202	1	Anger
33	HC	e24	Angry	HA502	1	Anger
33	HC	e25	Neutral	HA503	1	Neutral
33	HC	e26	Neutral	FA503	0	Joy
33	HC	e27	Angry	HA501	0	Surprise
33	HC	e28	Happy	HA502	1	Joy
33	HC	e29	Neutral	HA203	1	Neutral
33	HC	e30	Happy	FA502	1	Joy
33	HC	e31	Neutral	FA203	1	Neutral
33	HC	e32	Angry	FA501	0	Disgust
33	HC	e33	Happy	HA202	1	Joy
33	HC	e34	Angry	FA201	1	Anger
33	HC	e35	Angry	HA201	1	Anger
33	HC	e36	Happy	FA202	1	Joy
34	HC	e01	Happy	FB203	0	Disgust
34	HC	e02	Neutral	HB201	1	Neutral
34	HC	e03	Happy	HB503	1	Joy
34	HC	e04	Angry	HB202	1	Anger
34	HC	e05	Neutral	FB201	1	Neutral
34	HC	e06	Happy	FB503	0	Disgust
34	HC	e07	Angry	FB502	0	Surprise
34	HC	e08	Angry	FB202	1	Anger
34	HC	e09	Angry	HB502	0	Surprise
34	HC	e10	Neutral	FB501	1	Neutral
34	HC	e11	Neutral	HB501	0	Sadness
34	HC	e12	Happy	HB203	1	Joy
34	HC	e13	Neutral	HB503	0	Sadness
34	HC	e14	Angry	HB201	0	Surprise
34	HC	e15	Happy	HB202	1	Joy
34	HC	e16	Angry	HB501	0	Surprise
34	HC	e17	Happy	HB502	1	Joy
34	HC	e18	Neutral	FB503	1	Neutral
34	HC	e19	Neutral	HB203	1	Neutral
34	HC	e20	Angry	FB201	0	Surprise
34	HC	e21	Neutral	FB203	1	Neutral
34	HC	e22	Angry	FB501	0	Surprise
34	HC	e23	Happy	FB502	1	Joy
34	HC	e24	Happy	FB202	1	Joy
34	HC	e25	Happy	HB201	1	Joy
34	HC	e26	Neutral	HB202	0	Sadness
34	HC	e27	Happy	FB201	1	Joy
34	HC	e28	Neutral	HB502	0	Anger
34	HC	e29	Happy	FB501	1	Joy
34	HC	e30	Happy	HB501	1	Joy
34	HC	e31	Angry	FB203	0	Surprise
34	HC	e32	Angry	HB503	0	Surprise
34	HC	e33	Angry	HB203	0	Surprise
34	HC	e34	Neutral	FB202	0	Sadness
34	HC	e35	Angry	FB503	0	Surprise
34	HC	e36	Neutral	FB502	0	Joy
35	HC	e01	Happy	HA201	1	Joy
35	HC	e02	Angry	HA203	0	Surprise
35	HC	e03	Happy	FA201	1	Joy
35	HC	e04	Neutral	FA202	1	Neutral
35	HC	e05	Angry	FA503	0	Surprise
35	HC	e06	Neutral	HA202	1	Neutral
35	HC	e07	Neutral	FA502	1	Neutral
35	HC	e08	Neutral	HA502	0	Sadness
35	HC	e09	Happy	HA501	1	Joy
35	HC	e10	Happy	FA501	1	Joy
35	HC	e11	Angry	HA503	0	Surprise
35	HC	e12	Angry	FA203	0	Surprise
35	HC	e13	Neutral	HA503	1	Neutral
35	HC	e14	Neutral	FA503	1	Neutral
35	HC	e15	Angry	FA501	0	Surprise
35	HC	e16	Happy	HA502	1	Joy
35	HC	e17	Happy	FA502	1	Joy
35	HC	e18	Neutral	HA203	0	Sadness
35	HC	e19	Angry	HA501	1	Anger
35	HC	e20	Happy	FA202	1	Joy
35	HC	e21	Angry	FA201	1	Anger
35	HC	e22	Happy	HA202	1	Joy
35	HC	e23	Angry	HA201	1	Anger
35	HC	e24	Neutral	FA203	1	Neutral
35	HC	e25	Happy	HA203	1	Joy
35	HC	e26	Angry	FA202	1	Anger
35	HC	e27	Angry	HA502	1	Anger
35	HC	e28	Neutral	FA201	1	Neutral
35	HC	e29	Happy	HA503	1	Joy
35	HC	e30	Neutral	HA201	1	Neutral
35	HC	e31	Happy	FA203	1	Joy
35	HC	e32	Neutral	HA501	0	Sadness
35	HC	e33	Angry	FA502	1	Anger
35	HC	e34	Angry	HA202	1	Anger
35	HC	e35	Happy	FA503	1	Joy
35	HC	e36	Neutral	FA501	1	Neutral
36	HC	e01	Angry	FA503	1	Anger
36	HC	e02	Neutral	FA202	1	Neutral
36	HC	e03	Happy	HA501	1	Joy
36	HC	e04	Neutral	HA502	1	Neutral
36	HC	e05	Angry	FA203	1	Anger
36	HC	e06	Happy	FA201	1	Joy
36	HC	e07	Angry	HA203	1	Anger
36	HC	e08	Angry	HA503	1	Anger
36	HC	e09	Neutral	HA202	1	Neutral
36	HC	e10	Happy	FA501	1	Joy
36	HC	e11	Happy	HA201	0	Anger
36	HC	e12	Neutral	FA502	1	Neutral
36	HC	e13	Neutral	HA501	1	Neutral
36	HC	e14	Neutral	FA501	1	Neutral
36	HC	e15	Happy	FA503	1	Joy
36	HC	e16	Angry	FA502	1	Anger
36	HC	e17	Neutral	HA201	1	Neutral
36	HC	e18	Angry	FA202	0	Sadness
36	HC	e19	Happy	HA503	1	Joy
36	HC	e20	Happy	FA203	1	Joy
36	HC	e21	Angry	HA502	1	Anger
36	HC	e22	Happy	HA203	1	Joy
36	HC	e23	Neutral	FA201	1	Neutral
36	HC	e24	Angry	HA202	0	Neutral
36	HC	e25	Angry	HA501	1	Anger
36	HC	e26	Neutral	HA203	1	Neutral
36	HC	e27	Neutral	FA503	1	Neutral
36	HC	e28	Happy	FA202	1	Joy
36	HC	e29	Angry	FA501	1	Anger
36	HC	e30	Happy	HA502	1	Joy
36	HC	e31	Neutral	HA503	0	Surprise
36	HC	e32	Angry	FA201	0	Joy
36	HC	e33	Happy	HA202	1	Joy
36	HC	e34	Happy	FA502	1	Joy
36	HC	e35	Neutral	FA203	1	Neutral
36	HC	e36	Angry	HA201	1	Anger
37	HC	e01	Neutral	FA503	1	Neutral
37	HC	e02	Neutral	FA203	0	Surprise
37	HC	e03	Angry	HA501	0	Surprise
37	HC	e04	Happy	FA502	1	Joy
37	HC	e05	Angry	FA501	1	Anger
37	HC	e06	Happy	HA202	1	Joy
37	HC	e07	Neutral	HA203	1	Neutral
37	HC	e08	Angry	HA201	1	Anger
37	HC	e09	Happy	FA202	1	Joy
37	HC	e10	Happy	HA502	1	Joy
37	HC	e11	Neutral	HA503	0	Sadness
37	HC	e12	Angry	FA201	1	Anger
37	HC	e13	Angry	FA502	0	Fear
37	HC	e14	Angry	HA202	0	Sadness
37	HC	e15	Happy	HA203	0	Surprise
37	HC	e16	Happy	FA503	0	Surprise
37	HC	e17	Neutral	HA201	0	Disgust
37	HC	e18	Neutral	FA501	1	Neutral
37	HC	e19	Neutral	HA501	0	Disgust
37	HC	e20	Angry	FA202	1	Anger
37	HC	e21	Angry	HA502	0	Sadness
37	HC	e22	Happy	HA503	1	Joy
37	HC	e23	Happy	FA203	1	Joy
37	HC	e24	Neutral	FA201	1	Neutral
37	HC	e25	Angry	FA203	0	Sadness
37	HC	e26	Angry	HA203	1	Anger
37	HC	e27	Angry	FA503	1	Anger
37	HC	e28	Happy	HA501	1	Joy
37	HC	e29	Neutral	FA502	1	Neutral
37	HC	e30	Angry	HA503	0	Disgust
37	HC	e31	Happy	HA201	1	Joy
37	HC	e32	Neutral	HA202	1	Neutral
37	HC	e33	Neutral	HA502	0	Disgust
37	HC	e34	Happy	FA501	1	Joy
37	HC	e35	Neutral	FA202	1	Neutral
37	HC	e36	Happy	FA201	0	Surprise
38	HC	e01	Happy	FB202	1	Joy
38	HC	e02	Neutral	FB203	1	Neutral
38	HC	e03	Neutral	HB203	0	Sadness
38	HC	e04	Angry	HB201	1	Anger
38	HC	e05	Neutral	FB503	1	Neutral
38	HC	e06	Angry	HB501	1	Anger
38	HC	e07	Happy	HB502	1	Joy
38	HC	e08	Angry	FB201	1	Anger
38	HC	e09	Happy	HB202	1	Joy
38	HC	e10	Neutral	HB503	0	Sadness
38	HC	e11	Angry	FB501	0	Disgust
38	HC	e12	Happy	FB502	1	Joy
38	HC	e13	Happy	FB201	1	Joy
38	HC	e14	Happy	HB201	1	Joy
38	HC	e15	Happy	HB501	1	Joy
38	HC	e16	Neutral	HB202	0	Disgust
38	HC	e17	Angry	FB503	1	Anger
38	HC	e18	Angry	HB503	1	Anger
38	HC	e19	Neutral	FB502	1	Neutral
38	HC	e20	Neutral	HB502	1	Neutral
38	HC	e21	Happy	FB501	1	Joy
38	HC	e22	Angry	HB203	1	Anger
38	HC	e23	Angry	FB203	1	Anger
38	HC	e24	Neutral	FB202	1	Neutral
38	HC	e25	Happy	FB203	1	Joy
38	HC	e26	Neutral	HB201	1	Neutral
38	HC	e27	Happy	HB503	1	Joy
38	HC	e28	Neutral	HB501	1	Neutral
38	HC	e29	Angry	FB502	1	Anger
38	HC	e30	Happy	FB503	1	Joy
38	HC	e31	Happy	HB203	1	Joy
38	HC	e32	Angry	HB202	1	Anger
38	HC	e33	Angry	FB202	1	Anger
38	HC	e34	Neutral	FB501	1	Neutral
38	HC	e35	Neutral	FB201	1	Neutral
38	HC	e36	Angry	HB502	1	Anger
39	HC	e01	Happy	HA502	1	Joy
39	HC	e02	Angry	FA501	1	Anger
39	HC	e03	Angry	HA201	1	Anger
39	HC	e04	Neutral	FA503	1	Neutral
39	HC	e05	Neutral	HA203	1	Neutral
39	HC	e06	Happy	FA502	1	Joy
39	HC	e07	Happy	HA202	1	Joy
39	HC	e08	Angry	FA201	0	Surprise
39	HC	e09	Neutral	FA203	1	Neutral
39	HC	e10	Happy	FA202	1	Joy
39	HC	e12	Angry	HA501	0	Surprise
39	HC	e13	Happy	HA503	1	Joy
39	HC	e14	Angry	FA202	0	Surprise
39	HC	e15	Angry	HA202	1	Anger
39	HC	e16	Neutral	HA201	1	Neutral
39	HC	e17	Angry	HA502	0	Surprise
39	HC	e18	Angry	FA502	0	Surprise
39	HC	e19	Neutral	FA501	1	Neutral
39	HC	e20	Neutral	FA201	1	Neutral
39	HC	e21	Happy	FA203	1	Joy
39	HC	e22	Happy	FA503	1	Joy
39	HC	e23	Happy	HA203	1	Joy
39	HC	e24	Neutral	HA501	0	Sadness
39	HC	e25	Neutral	FA202	1	Neutral
39	HC	e26	Angry	HA503	0	Surprise
39	HC	e27	Happy	HA501	1	Joy
39	HC	e28	Angry	HA203	1	Anger
39	HC	e29	Happy	HA201	1	Joy
39	HC	e30	Angry	FA203	0	Surprise
39	HC	e31	Neutral	FA502	1	Neutral
39	HC	e32	Happy	FA201	1	Joy
39	HC	e33	Happy	FA501	1	Joy
39	HC	e34	Neutral	HA202	0	Sadness
39	HC	e35	Angry	FA503	1	Anger
39	HC	e36	Neutral	HA502	1	Neutral
40	HC	e01	Neutral	FA503	0	Surprise
40	HC	e02	Angry	HA501	1	Anger
40	HC	e03	Neutral	HA203	1	Neutral
40	HC	e04	Neutral	HA503	0	Sadness
40	HC	e05	Angry	FA501	1	Anger
40	HC	e06	Happy	HA502	1	Joy
40	HC	e07	Neutral	FA203	1	Neutral
40	HC	e08	Happy	FA502	1	Joy
40	HC	e09	Angry	HA201	0	Surprise
40	HC	e10	Happy	FA202	1	Joy
40	HC	e11	Angry	FA201	1	Anger
40	HC	e12	Happy	HA202	1	Joy
40	HC	e13	Angry	HA203	1	Anger
40	HC	e14	Happy	HA201	1	Joy
40	HC	e15	Neutral	HA202	1	Neutral
40	HC	e16	Angry	HA503	1	Anger
40	HC	e17	Happy	FA501	1	Joy
40	HC	e18	Happy	HA501	1	Joy
40	HC	e19	Neutral	FA502	0	Sadness
40	HC	e20	Angry	FA203	1	Anger
40	HC	e21	Neutral	FA202	1	Neutral
40	HC	e22	Neutral	HA502	0	Anger
40	HC	e23	Happy	FA201	1	Joy
40	HC	e24	Angry	FA503	1	Anger
40	HC	e25	Neutral	HA501	1	Neutral
40	HC	e26	Neutral	FA201	0	Joy
40	HC	e27	Happy	HA203	1	Joy
40	HC	e28	Angry	HA202	1	Anger
40	HC	e29	Angry	FA502	1	Anger
40	HC	e30	Happy	FA203	1	Joy
40	HC	e31	Happy	FA503	1	Joy
40	HC	e32	Neutral	HA201	1	Neutral
40	HC	e33	Angry	HA502	1	Anger
40	HC	e34	Neutral	FA501	1	Neutral
40	HC	e35	Happy	HA503	1	Joy
40	HC	e36	Angry	FA202	1	Anger
1	PD	e01	Happy	HA503	1	Joy
1	PD	e02	Neutral	FA201	0	Surprise
1	PD	e03	Happy	FA503	0	Anger
1	PD	e04	Angry	FA502	0	Surprise
1	PD	e05	Angry	HA502	1	Anger
1	PD	e06	Angry	FA202	1	Anger
1	PD	e07	Angry	HA202	0	Surprise
1	PD	e08	Neutral	FA501	1	Neutral
1	PD	e09	Happy	FA203	1	Joy
1	PD	e10	Neutral	HA501	0	Sadness
1	PD	e11	Happy	HA203	1	Joy
1	PD	e12	Neutral	HA201	1	Neutral
1	PD	e13	Neutral	HA502	1	Neutral
1	PD	e14	Angry	FA203	1	Anger
1	PD	e15	Neutral	HA202	1	Neutral
1	PD	e16	Angry	FA503	0	Fear
1	PD	e17	Happy	HA201	1	Joy
1	PD	e18	Happy	FA501	1	Joy
1	PD	e19	Neutral	FA502	1	Neutral
1	PD	e20	Angry	HA503	1	Anger
1	PD	e21	Happy	FA201	1	Joy
1	PD	e22	Neutral	FA202	1	Neutral
1	PD	e23	Happy	HA501	1	Joy
1	PD	e24	Angry	HA203	1	Anger
1	PD	e25	Angry	HA501	0	Disgust
1	PD	e26	Happy	HA502	1	Joy
1	PD	e27	Neutral	FA203	1	Neutral
1	PD	e28	Angry	HA201	1	Anger
1	PD	e29	Angry	FA201	0	Disgust
1	PD	e30	Happy	FA502	0	Surprise
1	PD	e31	Neutral	HA503	1	Neutral
1	PD	e32	Happy	FA202	1	Joy
1	PD	e33	Angry	FA501	0	Sadness
1	PD	e34	Happy	HA202	0	Surprise
1	PD	e35	Neutral	FA503	1	Neutral
1	PD	e36	Neutral	HA203	1	Neutral
2	PD	e01	Angry	FB501	0	Surprise
2	PD	e02	Neutral	FB203	1	Neutral
2	PD	e03	Neutral	HB503	0	Sadness
2	PD	e04	Happy	FB202	1	Joy
2	PD	e05	Neutral	HB203	1	Neutral
2	PD	e06	Angry	HB201	0	Surprise
2	PD	e07	Angry	FB201	0	Surprise
2	PD	e08	Neutral	FB503	1	Neutral
2	PD	e09	Angry	HB501	0	Surprise
2	PD	e10	Happy	HB502	1	Joy
2	PD	e11	Happy	FB502	1	Joy
2	PD	e12	Happy	HB202	1	Joy
2	PD	e13	Angry	FB203	0	Surprise
2	PD	e14	Happy	FB201	1	Joy
2	PD	e15	Angry	FB503	0	Surprise
2	PD	e16	Happy	FB501	1	Joy
2	PD	e17	Neutral	FB502	1	Neutral
2	PD	e18	Neutral	HB202	0	Anger
2	PD	e19	Neutral	HB502	0	Anger
2	PD	e20	Happy	HB201	1	Joy
2	PD	e21	Angry	HB503	1	Anger
2	PD	e22	Neutral	FB202	1	Neutral
2	PD	e23	Angry	HB203	0	Surprise
2	PD	e24	Happy	HB501	1	Joy
2	PD	e25	Happy	HB503	1	Joy
2	PD	e26	Neutral	HB201	1	Neutral
2	PD	e27	Neutral	FB201	1	Neutral
2	PD	e28	Angry	HB502	1	Anger
2	PD	e29	Neutral	HB501	0	Sadness
2	PD	e30	Angry	HB202	1	Anger
2	PD	e31	Happy	HB203	1	Joy
2	PD	e32	Neutral	FB501	1	Neutral
2	PD	e33	Angry	FB202	0	Surprise
2	PD	e34	Happy	FB203	1	Joy
2	PD	e35	Happy	FB503	1	Joy
2	PD	e36	Angry	FB502	0	Disgust
3	PD	e01	Angry	FB503	1	Anger
3	PD	e02	Angry	HB203	1	Anger
3	PD	e03	Happy	HB201	1	Joy
3	PD	e04	Happy	FB501	1	Joy
3	PD	e05	Happy	HB501	1	Joy
3	PD	e06	Neutral	FB202	0	Surprise
3	PD	e07	Neutral	FB502	0	Surprise
3	PD	e08	Angry	HB503	0	Surprise
3	PD	e09	Neutral	HB202	1	Neutral
3	PD	e10	Angry	FB203	1	Anger
3	PD	e11	Neutral	HB502	1	Neutral
3	PD	e12	Happy	FB201	1	Joy
3	PD	e13	Angry	FB501	1	Anger
3	PD	e14	Happy	FB202	1	Joy
3	PD	e15	Neutral	HB203	1	Neutral
3	PD	e16	Angry	HB201	0	Surprise
3	PD	e17	Angry	HB501	0	Surprise
3	PD	e18	Happy	FB502	1	Joy
3	PD	e19	Happy	HB202	1	Joy
3	PD	e20	Angry	FB201	1	Anger
3	PD	e21	Happy	HB502	1	Joy
3	PD	e22	Neutral	FB203	0	Joy
3	PD	e23	Neutral	HB503	1	Neutral
3	PD	e24	Neutral	FB503	1	Neutral
3	PD	e25	Angry	HB502	0	Surprise
3	PD	e26	Neutral	FB201	1	Neutral
3	PD	e27	Angry	FB502	0	Surprise
3	PD	e28	Angry	HB202	1	Anger
3	PD	e29	Happy	HB503	1	Joy
3	PD	e30	Neutral	HB201	1	Neutral
3	PD	e31	Happy	FB203	1	Joy
3	PD	e32	Happy	FB503	1	Joy
3	PD	e33	Happy	HB203	1	Joy
3	PD	e34	Neutral	HB501	1	Neutral
3	PD	e35	Angry	FB202	1	Anger
3	PD	e36	Neutral	FB501	1	Neutral
4	PD	e01	Neutral	HA501	0	Surprise
4	PD	e02	Happy	FA203	1	Joy
4	PD	e03	Angry	HA202	0	Surprise
4	PD	e04	Happy	HA203	1	Joy
4	PD	e05	Angry	HA502	0	Surprise
4	PD	e06	Angry	FA202	0	Fear
4	PD	e07	Angry	FA502	0	Surprise
4	PD	e08	Happy	HA503	1	Joy
4	PD	e09	Neutral	HA201	1	Neutral
4	PD	e10	Neutral	FA501	0	Sadness
4	PD	e11	Neutral	FA201	1	Neutral
4	PD	e12	Happy	FA503	1	Joy
4	PD	e13	Happy	FA202	1	Joy
4	PD	e14	Neutral	HA503	0	Sadness
4	PD	e15	Angry	HA201	0	Surprise
4	PD	e16	Neutral	FA503	0	Surprise
4	PD	e17	Angry	HA501	0	Surprise
4	PD	e18	Happy	FA502	1	Joy
4	PD	e19	Happy	HA502	1	Joy
4	PD	e20	Neutral	FA203	0	Surprise
4	PD	e21	Neutral	HA203	0	Sadness
4	PD	e22	Angry	FA201	0	Surprise
4	PD	e23	Happy	HA202	1	Joy
4	PD	e24	Angry	FA501	0	Surprise
4	PD	e25	Angry	HA503	0	Surprise
4	PD	e26	Neutral	HA502	0	Surprise
4	PD	e27	Angry	FA503	0	Surprise
4	PD	e28	Neutral	FA202	0	Fear
4	PD	e29	Happy	FA501	1	Joy
4	PD	e30	Happy	HA501	1	Joy
4	PD	e31	Happy	FA201	1	Joy
4	PD	e32	Happy	HA201	1	Joy
4	PD	e33	Angry	HA203	0	Fear
4	PD	e34	Neutral	HA202	0	Sadness
4	PD	e35	Angry	FA203	0	Fear
4	PD	e36	Neutral	FA502	0	Sadness
5	PD	e01	Neutral	HA503	0	Sadness
5	PD	e02	Neutral	HA203	1	Neutral
5	PD	e03	Happy	HA202	1	Joy
5	PD	e04	Happy	HA502	1	Joy
5	PD	e05	Angry	HA501	1	Anger
5	PD	e06	Happy	FA202	1	Joy
5	PD	e07	Neutral	FA203	1	Neutral
5	PD	e08	Happy	FA502	1	Joy
5	PD	e09	Angry	HA201	1	Anger
5	PD	e10	Angry	FA201	1	Anger
5	PD	e11	Neutral	FA503	0	Sadness
5	PD	e12	Angry	FA501	1	Anger
5	PD	e13	Angry	FA503	1	Anger
5	PD	e14	Happy	HA501	0	Surprise
5	PD	e15	Angry	HA503	0	Fear
5	PD	e16	Angry	FA203	1	Anger
5	PD	e17	Angry	HA203	1	Anger
5	PD	e18	Neutral	FA202	1	Neutral
5	PD	e19	Happy	FA501	1	Joy
5	PD	e20	Happy	FA201	0	Surprise
5	PD	e21	Neutral	HA502	0	Sadness
5	PD	e22	Neutral	FA502	1	Neutral
5	PD	e23	Happy	HA201	1	Joy
5	PD	e24	Neutral	HA202	0	Sadness
5	PD	e25	Neutral	FA501	0	Sadness
5	PD	e26	Angry	FA202	0	Fear
5	PD	e27	Angry	HA502	0	Disgust
5	PD	e28	Angry	FA502	1	Anger
5	PD	e29	Happy	FA203	1	Joy
5	PD	e30	Neutral	FA201	1	Neutral
5	PD	e31	Neutral	HA201	0	Sadness
5	PD	e32	Neutral	HA501	0	Sadness
5	PD	e33	Angry	HA202	1	Anger
5	PD	e34	Happy	HA203	0	Surprise
5	PD	e35	Happy	FA503	1	Joy
5	PD	e36	Happy	HA503	1	Joy
6	PD	e01	Happy	FA201	1	Joy
6	PD	e02	Angry	HA503	1	Anger
6	PD	e03	Angry	FA203	0	Surprise
6	PD	e04	Neutral	FA202	1	Neutral
6	PD	e05	Neutral	FA502	0	Sadness
6	PD	e06	Happy	HA501	1	Joy
6	PD	e07	Neutral	HA202	0	Sadness
6	PD	e08	Neutral	HA502	0	Fear
6	PD	e09	Happy	FA501	1	Joy
6	PD	e10	Happy	HA201	0	Fear
6	PD	e11	Angry	FA503	0	Surprise
6	PD	e12	Angry	HA203	0	Disgust
6	PD	e13	Neutral	HA203	1	Neutral
6	PD	e14	Neutral	FA203	0	Sadness
6	PD	e15	Angry	FA201	0	Surprise
6	PD	e16	Angry	HA501	1	Anger
6	PD	e17	Happy	HA502	1	Joy
6	PD	e18	Angry	FA501	1	Anger
6	PD	e19	Neutral	HA503	0	Sadness
6	PD	e20	Happy	FA202	1	Joy
6	PD	e21	Neutral	FA503	0	Fear
6	PD	e22	Happy	HA202	1	Joy
6	PD	e23	Happy	FA502	1	Joy
6	PD	e24	Angry	HA201	1	Anger
6	PD	e25	Neutral	FA201	0	Surprise
6	PD	e26	Angry	FA202	0	Disgust
6	PD	e27	Happy	FA503	1	Joy
6	PD	e28	Neutral	FA501	0	Fear
6	PD	e29	Angry	FA502	1	Anger
6	PD	e30	Neutral	HA501	0	Sadness
6	PD	e31	Angry	HA202	1	Anger
6	PD	e32	Angry	HA502	0	Disgust
6	PD	e33	Happy	HA203	1	Joy
6	PD	e34	Happy	HA503	1	Joy
6	PD	e35	Neutral	HA201	0	Fear
6	PD	e36	Happy	FA203	1	Joy
7	PD	e01	Neutral	FA501	1	Neutral
7	PD	e02	Angry	HA502	0	Surprise
7	PD	e03	Angry	FA502	0	Sadness
7	PD	e04	Angry	HA202	1	Anger
7	PD	e05	Happy	FA503	1	Joy
7	PD	e06	Happy	FA203	1	Joy
7	PD	e07	Neutral	FA201	1	Neutral
7	PD	e08	Angry	FA202	1	Anger
7	PD	e09	Happy	HA503	1	Joy
7	PD	e10	Neutral	HA201	1	Neutral
7	PD	e11	Neutral	HA501	1	Neutral
7	PD	e12	Happy	HA203	1	Joy
7	PD	e13	Neutral	HA502	1	Neutral
7	PD	e14	Neutral	FA202	1	Neutral
7	PD	e15	Neutral	FA502	1	Neutral
7	PD	e16	Happy	FA501	1	Joy
7	PD	e17	Angry	HA203	1	Anger
7	PD	e18	Neutral	HA202	1	Neutral
7	PD	e19	Happy	HA201	1	Joy
7	PD	e20	Angry	HA503	1	Anger
7	PD	e21	Angry	FA503	0	Surprise
7	PD	e22	Happy	HA501	1	Joy
7	PD	e23	Angry	FA203	1	Anger
7	PD	e24	Happy	FA201	1	Joy
7	PD	e25	Angry	HA501	0	Surprise
7	PD	e26	Neutral	HA203	1	Neutral
7	PD	e27	Angry	FA201	0	Surprise
7	PD	e28	Neutral	HA503	1	Neutral
7	PD	e29	Happy	FA202	1	Joy
7	PD	e30	Neutral	FA203	1	Neutral
7	PD	e31	Angry	FA501	0	Surprise
7	PD	e32	Happy	FA502	1	Joy
7	PD	e33	Happy	HA202	1	Joy
7	PD	e34	Happy	HA502	1	Joy
7	PD	e35	Neutral	FA503	0	Surprise
7	PD	e36	Angry	HA201	0	Surprise
8	PD	e01	Neutral	FB202	1	Neutral
8	PD	e02	Angry	HB203	1	Anger
8	PD	e03	Neutral	HB502	1	Neutral
8	PD	e04	Happy	FB201	1	Joy
8	PD	e05	Happy	HB501	1	Joy
8	PD	e06	Angry	HB503	1	Anger
8	PD	e07	Angry	FB503	1	Anger
8	PD	e08	Happy	HB201	1	Joy
8	PD	e09	Neutral	HB202	1	Neutral
8	PD	e10	Neutral	FB502	1	Neutral
8	PD	e11	Happy	FB501	1	Joy
8	PD	e12	Angry	FB203	1	Anger
8	PD	e13	Neutral	HB501	1	Neutral
8	PD	e14	Neutral	HB201	1	Neutral
8	PD	e15	Neutral	FB501	0	Joy
8	PD	e16	Happy	FB503	1	Joy
8	PD	e17	Happy	HB203	1	Joy
8	PD	e18	Angry	FB202	1	Anger
8	PD	e19	Happy	HB503	1	Joy
8	PD	e20	Angry	HB202	1	Anger
8	PD	e21	Neutral	FB201	1	Neutral
8	PD	e22	Angry	FB502	1	Anger
8	PD	e23	Happy	FB203	1	Joy
8	PD	e24	Angry	HB502	1	Anger
8	PD	e25	Angry	HB501	1	Anger
8	PD	e26	Happy	HB202	1	Joy
8	PD	e27	Neutral	FB503	1	Neutral
8	PD	e28	Neutral	FB203	1	Neutral
8	PD	e29	Angry	FB501	1	Anger
8	PD	e30	Angry	FB201	1	Anger
8	PD	e31	Angry	HB201	1	Anger
8	PD	e32	Happy	FB502	1	Joy
8	PD	e33	Happy	HB502	1	Joy
8	PD	e34	Neutral	HB203	1	Neutral
8	PD	e35	Happy	FB202	1	Joy
8	PD	e36	Neutral	HB503	1	Neutral
9	PD	e01	Neutral	FB203	1	Neutral
9	PD	e02	Angry	HB201	1	Anger
9	PD	e03	Neutral	HB203	1	Neutral
9	PD	e04	Happy	HB502	1	Joy
9	PD	e05	Happy	HB202	1	Joy
9	PD	e06	Angry	FB501	1	Anger
9	PD	e07	Angry	FB201	1	Anger
9	PD	e08	Happy	FB502	1	Joy
9	PD	e09	Angry	HB501	1	Anger
9	PD	e10	Neutral	HB503	1	Neutral
9	PD	e11	Neutral	FB503	1	Neutral
9	PD	e12	Happy	FB202	1	Joy
9	PD	e13	Happy	HB501	1	Joy
9	PD	e14	Angry	HB503	1	Anger
9	PD	e15	Angry	FB203	1	Anger
9	PD	e16	Neutral	HB202	1	Neutral
9	PD	e17	Happy	FB501	1	Joy
9	PD	e18	Happy	FB201	1	Joy
9	PD	e19	Angry	HB203	1	Anger
9	PD	e20	Neutral	FB502	0	Disgust
9	PD	e21	Happy	HB201	1	Joy
9	PD	e22	Neutral	FB202	1	Neutral
9	PD	e23	Neutral	HB502	1	Neutral
9	PD	e24	Angry	FB503	1	Anger
9	PD	e25	Angry	FB202	1	Anger
9	PD	e26	Happy	FB203	1	Joy
9	PD	e27	Neutral	HB501	1	Neutral
9	PD	e28	Happy	HB503	1	Joy
9	PD	e29	Neutral	FB501	1	Neutral
9	PD	e30	Angry	HB502	1	Anger
9	PD	e31	Happy	HB203	1	Joy
9	PD	e32	Happy	FB503	1	Joy
9	PD	e33	Angry	FB502	0	Joy
9	PD	e34	Neutral	HB201	0	Sadness
9	PD	e35	Angry	HB202	1	Anger
9	PD	e36	Neutral	FB201	1	Neutral
10	PD	e01	Neutral	HB502	1	Neutral
10	PD	e02	Neutral	FB202	1	Neutral
10	PD	e03	Neutral	FB502	1	Neutral
10	PD	e04	Angry	HB503	1	Anger
10	PD	e05	Happy	FB201	1	Joy
10	PD	e06	Happy	FB501	1	Joy
10	PD	e07	Happy	HB501	1	Joy
10	PD	e08	Angry	FB503	1	Anger
10	PD	e09	Neutral	HB202	1	Neutral
10	PD	e10	Angry	HB203	1	Anger
10	PD	e11	Angry	FB203	1	Anger
10	PD	e12	Happy	HB201	1	Joy
10	PD	e13	Angry	FB501	1	Anger
10	PD	e14	Happy	HB202	1	Joy
10	PD	e15	Neutral	FB203	1	Neutral
10	PD	e16	Angry	HB201	1	Anger
10	PD	e17	Neutral	FB503	1	Neutral
10	PD	e18	Happy	HB502	0	Surprise
10	PD	e19	Neutral	HB503	1	Neutral
10	PD	e20	Angry	FB201	0	Surprise
10	PD	e21	Angry	HB501	1	Anger
10	PD	e22	Happy	FB502	0	Anger
10	PD	e23	Neutral	HB203	1	Neutral
10	PD	e24	Happy	FB202	0	Surprise
10	PD	e25	Happy	FB503	0	Surprise
10	PD	e26	Happy	FB203	0	Surprise
10	PD	e27	Happy	HB503	0	Surprise
10	PD	e28	Neutral	FB201	1	Neutral
10	PD	e29	Angry	HB202	1	Anger
10	PD	e30	Happy	HB203	0	Surprise
10	PD	e31	Neutral	FB501	1	Neutral
10	PD	e32	Angry	FB502	1	Anger
10	PD	e33	Angry	HB502	1	Anger
10	PD	e34	Angry	FB202	1	Anger
10	PD	e35	Neutral	HB201	1	Neutral
10	PD	e36	Neutral	HB501	1	Neutral
11	PD	e01	Happy	FA201	1	Joy
11	PD	e02	Happy	FA501	1	Joy
11	PD	e03	Angry	HA503	1	Anger
11	PD	e04	Angry	FA203	1	Anger
11	PD	e05	Neutral	FA202	0	Surprise
11	PD	e06	Happy	HA201	1	Joy
11	PD	e07	Angry	FA503	1	Anger
11	PD	e08	Neutral	HA202	0	Surprise
11	PD	e09	Neutral	HA502	0	Surprise
11	PD	e10	Neutral	FA502	0	Sadness
11	PD	e11	Angry	HA203	0	Sadness
11	PD	e12	Happy	HA501	1	Joy
11	PD	e13	Neutral	FA503	0	Surprise
11	PD	e14	Angry	FA201	0	Surprise
11	PD	e15	Happy	FA202	1	Joy
11	PD	e16	Angry	HA201	0	Fear
11	PD	e17	Happy	HA502	1	Joy
11	PD	e18	Neutral	FA203	0	Sadness
11	PD	e19	Happy	HA202	0	Sadness
11	PD	e20	Neutral	HA203	0	Sadness
11	PD	e21	Angry	HA501	0	Fear
11	PD	e22	Happy	FA502	0	Sadness
11	PD	e23	Angry	FA501	0	Surprise
11	PD	e24	Neutral	HA503	1	Neutral
11	PD	e25	Angry	FA502	0	Surprise
11	PD	e26	Angry	HA202	0	Sadness
11	PD	e27	Angry	FA202	0	Fear
11	PD	e28	Angry	HA502	0	Surprise
11	PD	e29	Happy	HA503	1	Joy
11	PD	e30	Happy	FA203	1	Joy
11	PD	e31	Neutral	HA501	0	Sadness
11	PD	e32	Happy	FA503	1	Joy
11	PD	e33	Neutral	FA201	0	Surprise
11	PD	e34	Neutral	HA201	0	Surprise
11	PD	e35	Neutral	FA501	1	Neutral
11	PD	e36	Happy	HA203	1	Joy
12	PD	e01	Neutral	HA502	1	Neutral
12	PD	e02	Angry	FA503	0	Fear
12	PD	e03	Angry	FA203	0	Sadness
12	PD	e04	Neutral	FA502	0	Joy
12	PD	e05	Happy	FA501	1	Joy
12	PD	e06	Neutral	FA202	0	Surprise
12	PD	e07	Happy	HA501	0	Surprise
12	PD	e08	Angry	HA503	1	Anger
12	PD	e09	Neutral	HA202	1	Neutral
12	PD	e10	Happy	HA201	1	Joy
12	PD	e11	Angry	HA203	0	Fear
12	PD	e12	Happy	FA201	1	Joy
12	PD	e13	Neutral	FA203	1	Neutral
12	PD	e14	Angry	FA501	1	Anger
12	PD	e15	Happy	FA502	1	Joy
12	PD	e16	Happy	FA202	1	Joy
12	PD	e17	Neutral	HA203	1	Neutral
12	PD	e18	Neutral	FA503	0	Sadness
12	PD	e19	Happy	HA202	0	Surprise
12	PD	e20	Neutral	HA503	1	Neutral
12	PD	e21	Angry	FA201	0	Disgust
12	PD	e22	Happy	HA502	0	Surprise
12	PD	e23	Angry	HA501	1	Anger
12	PD	e24	Angry	HA201	0	Fear
12	PD	e25	Happy	HA203	1	Joy
12	PD	e26	Neutral	FA501	1	Neutral
12	PD	e27	Angry	FA502	0	Disgust
12	PD	e28	Neutral	HA201	0	Joy
12	PD	e29	Neutral	FA201	1	Neutral
12	PD	e30	Neutral	HA501	1	Neutral
12	PD	e31	Angry	HA502	0	Fear
12	PD	e32	Happy	FA203	1	Joy
12	PD	e33	Happy	HA503	0	Surprise
12	PD	e34	Angry	FA202	1	Anger
12	PD	e35	Happy	FA503	0	Surprise
12	PD	e36	Angry	HA202	0	Fear
13	PD	e01	Neutral	HA201	1	Neutral
13	PD	e02	Happy	FA203	1	Joy
13	PD	e03	Angry	HA502	1	Anger
13	PD	e04	Angry	FA202	1	Anger
13	PD	e05	Happy	HA203	0	Anger
13	PD	e06	Happy	HA503	1	Joy
13	PD	e07	Angry	FA502	0	Surprise
13	PD	e08	Neutral	HA501	1	Neutral
13	PD	e09	Happy	FA503	1	Joy
13	PD	e10	Neutral	FA201	1	Neutral
13	PD	e11	Neutral	FA501	1	Neutral
13	PD	e12	Angry	HA202	1	Anger
13	PD	e13	Angry	FA503	1	Anger
13	PD	e14	Happy	FA501	1	Joy
13	PD	e15	Neutral	FA502	1	Neutral
13	PD	e16	Angry	HA503	1	Anger
13	PD	e17	Neutral	HA502	1	Neutral
13	PD	e18	Angry	HA203	1	Anger
13	PD	e19	Happy	FA201	1	Joy
13	PD	e20	Happy	HA501	1	Joy
13	PD	e21	Angry	FA203	1	Anger
13	PD	e22	Neutral	FA202	1	Neutral
13	PD	e23	Neutral	HA202	1	Neutral
13	PD	e24	Happy	HA201	0	Disgust
13	PD	e25	Neutral	HA503	1	Neutral
13	PD	e26	Neutral	HA203	1	Neutral
13	PD	e27	Neutral	FA203	1	Neutral
13	PD	e28	Happy	HA202	1	Joy
13	PD	e29	Happy	HA502	1	Joy
13	PD	e30	Neutral	FA503	1	Neutral
13	PD	e31	Angry	FA501	1	Anger
13	PD	e32	Angry	HA501	1	Anger
13	PD	e33	Angry	FA201	1	Anger
13	PD	e34	Happy	FA502	1	Joy
13	PD	e35	Angry	HA201	1	Anger
13	PD	e36	Happy	FA202	1	Joy
14	PD	e01	Angry	HB502	1	Anger
14	PD	e02	Happy	FB503	1	Joy
14	PD	e03	Neutral	FB201	1	Neutral
14	PD	e04	Happy	HB203	1	Joy
14	PD	e05	Happy	HB503	1	Joy
14	PD	e06	Angry	HB202	1	Anger
14	PD	e07	Neutral	HB501	0	Sadness
14	PD	e08	Happy	FB203	1	Joy
14	PD	e09	Neutral	HB201	1	Neutral
14	PD	e10	Angry	FB502	1	Anger
14	PD	e11	Angry	FB202	1	Anger
14	PD	e12	Neutral	FB501	1	Neutral
14	PD	e13	Angry	HB201	1	Anger
14	PD	e14	Neutral	FB503	1	Neutral
14	PD	e15	Angry	HB501	0	Disgust
14	PD	e16	Neutral	HB203	1	Neutral
14	PD	e17	Happy	FB202	1	Joy
14	PD	e18	Angry	FB501	1	Anger
14	PD	e19	Angry	FB201	1	Anger
14	PD	e20	Neutral	FB203	1	Neutral
14	PD	e21	Happy	HB202	1	Joy
14	PD	e22	Happy	FB502	1	Joy
14	PD	e23	Happy	HB502	1	Joy
14	PD	e24	Neutral	HB503	1	Neutral
14	PD	e25	Angry	HB203	1	Anger
14	PD	e26	Neutral	HB202	1	Neutral
14	PD	e27	Happy	HB201	1	Joy
14	PD	e28	Neutral	FB202	1	Neutral
14	PD	e29	Angry	FB503	1	Anger
14	PD	e30	Happy	FB501	1	Joy
14	PD	e31	Happy	HB501	1	Joy
14	PD	e32	Angry	FB203	1	Anger
14	PD	e33	Happy	FB201	1	Joy
14	PD	e34	Angry	HB503	1	Anger
14	PD	e35	Neutral	FB502	1	Neutral
14	PD	e36	Neutral	HB502	1	Neutral
15	PD	e01	Angry	FA201	1	Anger
15	PD	e02	Neutral	FA203	1	Neutral
15	PD	e03	Angry	HA501	1	Anger
15	PD	e04	Happy	HA502	1	Joy
15	PD	e05	Angry	HA201	0	Fear
15	PD	e06	Happy	FA202	1	Joy
15	PD	e07	Neutral	HA503	1	Neutral
15	PD	e08	Neutral	HA203	1	Neutral
15	PD	e09	Happy	HA202	1	Joy
15	PD	e10	Happy	FA502	1	Joy
15	PD	e11	Neutral	FA503	1	Neutral
15	PD	e12	Angry	FA501	1	Anger
15	PD	e13	Happy	FA503	1	Joy
15	PD	e14	Happy	HA203	1	Joy
15	PD	e15	Angry	HA202	1	Anger
15	PD	e16	Happy	HA503	1	Joy
15	PD	e17	Neutral	FA501	1	Neutral
15	PD	e18	Angry	HA502	1	Anger
15	PD	e19	Angry	FA502	1	Anger
15	PD	e20	Neutral	FA201	1	Neutral
15	PD	e21	Happy	FA203	1	Joy
15	PD	e22	Angry	FA202	1	Anger
15	PD	e23	Neutral	HA501	0	Sadness
15	PD	e24	Neutral	HA201	0	Sadness
15	PD	e25	Happy	FA201	1	Joy
15	PD	e26	Neutral	HA202	1	Neutral
15	PD	e27	Angry	HA203	1	Anger
15	PD	e28	Happy	HA501	1	Joy
15	PD	e29	Angry	FA503	1	Anger
15	PD	e30	Neutral	HA502	0	Sadness
15	PD	e31	Happy	HA201	1	Joy
15	PD	e32	Angry	FA203	1	Anger
15	PD	e33	Happy	FA501	1	Joy
15	PD	e34	Angry	HA503	1	Anger
15	PD	e35	Neutral	FA202	0	Sadness
15	PD	e36	Neutral	FA502	0	Sadness
16	PD	e01	Happy	HB201	1	Joy
16	PD	e02	Happy	FB501	1	Joy
16	PD	e03	Angry	HB503	0	Surprise
16	PD	e04	Neutral	HB502	0	Sadness
16	PD	e05	Angry	HB203	1	Anger
16	PD	e06	Happy	FB201	1	Joy
16	PD	e07	Neutral	HB202	0	Sadness
16	PD	e08	Angry	FB503	0	Surprise
16	PD	e09	Happy	HB501	1	Joy
16	PD	e10	Angry	FB203	0	Surprise
16	PD	e11	Neutral	FB202	0	Surprise
16	PD	e12	Neutral	FB502	0	Sadness
16	PD	e13	Happy	HB202	1	Joy
16	PD	e14	Happy	FB202	1	Joy
16	PD	e15	Angry	HB201	1	Anger
16	PD	e16	Happy	FB502	1	Joy
16	PD	e17	Neutral	FB503	0	Surprise
16	PD	e18	Angry	HB501	1	Anger
16	PD	e19	Neutral	HB503	0	Sadness
16	PD	e20	Neutral	HB203	1	Neutral
[truncated: 876 more rows]
