# Supplementary material for: Does Facial Amimia Impact the Recognition of Facial Emotions? An EMG Study in Parkinson’s Disease
Source: PLoS One. 2016 Jul 28;11(7):e0160329. doi: 10.1371/journal.pone.0160329 (PMC4965153; doi:10.1371/journal.pone.0160329)
Supplement: S3 File — Group = healthy controls (HC) and PD patients (PD); Subject = subject number; Trial = trial number (e01—e36); Emotion = emotion displayed (Angry, Happy, Neutral); Avatar = identification code of the avatar; Muscle = recorded muscle (Corru = corrugator supercilii, Zygo = zygomaticus major and Orbi = orbicularis oculi); Interval = sequential recording 100 ms interval (i01—i20); EMG_response = EMG amplitudes averaged across the sequential 100 ms intervals of stimulus exposure and expressed as a relative percentage of the mean amplitude for baseline (%). (TXT) [file pone.0160329.s008.txt]

Subject	Group	Trial	Emotion	Avatar	Muscle	Interval	EMG_response
1	HC	e01	Angry	HB202	Corru	i01	9.21245791327761
1	HC	e01	Angry	HB202	Corru	i02	-0.40388646383889
1	HC	e01	Angry	HB202	Corru	i03	1.44147784954195
1	HC	e01	Angry	HB202	Corru	i04	0.324034287745362
1	HC	e01	Angry	HB202	Corru	i05	-7.07933362385243
1	HC	e01	Angry	HB202	Corru	i06	-7.53458840828807
1	HC	e01	Angry	HB202	Corru	i07	-6.56321590032111
1	HC	e01	Angry	HB202	Corru	i08	-4.79575614898274
1	HC	e01	Angry	HB202	Corru	i09	-20.8124472014003
1	HC	e01	Angry	HB202	Corru	i10	-22.6505079620897
1	HC	e01	Angry	HB202	Corru	i11	-36.885132157786
1	HC	e01	Angry	HB202	Corru	i12	-39.5874466536339
1	HC	e01	Angry	HB202	Corru	i13	-37.7493858929445
1	HC	e01	Angry	HB202	Corru	i14	-35.8602002634148
1	HC	e01	Angry	HB202	Corru	i15	-28.7635815648592
1	HC	e01	Angry	HB202	Corru	i16	-31.1567123301011
1	HC	e01	Angry	HB202	Corru	i17	-35.6922185515107
1	HC	e01	Angry	HB202	Corru	i18	-21.886069447048
1	HC	e01	Angry	HB202	Corru	i19	-32.734279711461
1	HC	e01	Angry	HB202	Corru	i20	-34.5699059545865
1	HC	e01	Angry	HB202	Orbi	i01	2.68317593845752
1	HC	e01	Angry	HB202	Orbi	i02	4.75354327143196
1	HC	e01	Angry	HB202	Orbi	i03	9.30684202317403
1	HC	e01	Angry	HB202	Orbi	i04	-6.17940500208798
1	HC	e01	Angry	HB202	Orbi	i05	-13.1275879591662
1	HC	e01	Angry	HB202	Orbi	i06	-3.49522280976268
1	HC	e01	Angry	HB202	Orbi	i07	-13.3866983301217
1	HC	e01	Angry	HB202	Orbi	i08	-17.3890730892497
1	HC	e01	Angry	HB202	Orbi	i09	-18.2091699914972
1	HC	e01	Angry	HB202	Orbi	i10	-7.05736150173328
1	HC	e01	Angry	HB202	Orbi	i11	-4.6373209497024
1	HC	e01	Angry	HB202	Orbi	i12	-0.302882414204286
1	HC	e01	Angry	HB202	Orbi	i13	-4.54927373627093
1	HC	e01	Angry	HB202	Orbi	i14	8.99238768949018
1	HC	e01	Angry	HB202	Orbi	i15	5.33717051474915
1	HC	e01	Angry	HB202	Orbi	i16	-7.05987713640274
1	HC	e01	Angry	HB202	Orbi	i17	-8.60196118878832
1	HC	e01	Angry	HB202	Orbi	i18	-23.4391744693269
1	HC	e01	Angry	HB202	Orbi	i19	-3.16567466806201
1	HC	e01	Angry	HB202	Orbi	i20	-6.95170484561551
1	HC	e01	Angry	HB202	Zygo	i01	-25.7084409062621
1	HC	e01	Angry	HB202	Zygo	i02	-10.7724917279242
1	HC	e01	Angry	HB202	Zygo	i03	-14.1367773101736
1	HC	e01	Angry	HB202	Zygo	i04	0.719069830491769
1	HC	e01	Angry	HB202	Zygo	i05	-11.3085592108101
1	HC	e01	Angry	HB202	Zygo	i06	-10.5445090053175
1	HC	e01	Angry	HB202	Zygo	i07	-11.2469422587542
1	HC	e01	Angry	HB202	Zygo	i08	-25.696117515851
1	HC	e01	Angry	HB202	Zygo	i09	-16.41660453624
1	HC	e01	Angry	HB202	Zygo	i10	-9.54631438201278
1	HC	e01	Angry	HB202	Zygo	i11	-5.53505080317696
1	HC	e01	Angry	HB202	Zygo	i12	-15.7141712828033
1	HC	e01	Angry	HB202	Zygo	i13	-34.6552223447715
1	HC	e01	Angry	HB202	Zygo	i14	-18.2219812314764
1	HC	e01	Angry	HB202	Zygo	i15	-16.6261021732299
1	HC	e01	Angry	HB202	Zygo	i16	-10.033088303254
1	HC	e01	Angry	HB202	Zygo	i17	-9.68187167653565
1	HC	e01	Angry	HB202	Zygo	i18	-6.94607900525593
1	HC	e01	Angry	HB202	Zygo	i19	-11.918567036163
1	HC	e01	Angry	HB202	Zygo	i20	-18.5054192109333
1	HC	e02	Happy	FB503	Corru	i01	3.10803777232508
1	HC	e02	Happy	FB503	Corru	i02	3.45502763526409
1	HC	e02	Happy	FB503	Corru	i03	2.54046149651771
1	HC	e02	Happy	FB503	Corru	i04	-3.39802215778124
1	HC	e02	Happy	FB503	Corru	i05	-12.7171784767145
1	HC	e02	Happy	FB503	Corru	i06	-29.7866012342925
1	HC	e02	Happy	FB503	Corru	i07	-15.1287580241406
1	HC	e02	Happy	FB503	Corru	i08	-1.90596574714353
1	HC	e02	Happy	FB503	Corru	i09	0.23050040895233
1	HC	e02	Happy	FB503	Corru	i10	-2.44627853371998
1	HC	e02	Happy	FB503	Corru	i11	5.49483232954124
1	HC	e02	Happy	FB503	Corru	i12	-9.29437132872332
1	HC	e02	Happy	FB503	Corru	i13	-10.1494534909659
1	HC	e02	Happy	FB503	Corru	i14	-4.4935187250601
1	HC	e02	Happy	FB503	Corru	i15	-1.89357325203857
1	HC	e02	Happy	FB503	Corru	i16	1.64324485091828
1	HC	e02	Happy	FB503	Corru	i17	10.2337224576796
1	HC	e02	Happy	FB503	Corru	i18	-3.14769375666096
1	HC	e02	Happy	FB503	Corru	i19	9.91399608397156
1	HC	e02	Happy	FB503	Corru	i20	9.43068877487792
1	HC	e02	Happy	FB503	Orbi	i01	-14.8607809644397
1	HC	e02	Happy	FB503	Orbi	i02	-4.95120465377403
1	HC	e02	Happy	FB503	Orbi	i03	-25.2457684819093
1	HC	e02	Happy	FB503	Orbi	i04	-23.0956675466154
1	HC	e02	Happy	FB503	Orbi	i05	-18.1193783819296
1	HC	e02	Happy	FB503	Orbi	i06	-22.6011443314978
1	HC	e02	Happy	FB503	Orbi	i07	-24.2471660475172
1	HC	e02	Happy	FB503	Orbi	i08	-40.8148882544764
1	HC	e02	Happy	FB503	Orbi	i09	-16.604751723067
1	HC	e02	Happy	FB503	Orbi	i10	7.84189591122471
1	HC	e02	Happy	FB503	Orbi	i11	-21.7649939677724
1	HC	e02	Happy	FB503	Orbi	i12	-25.5181146003799
1	HC	e02	Happy	FB503	Orbi	i13	-28.4756978869286
1	HC	e02	Happy	FB503	Orbi	i14	-35.8529330960259
1	HC	e02	Happy	FB503	Orbi	i15	-20.8213385572823
1	HC	e02	Happy	FB503	Orbi	i16	-9.51419663867555
1	HC	e02	Happy	FB503	Orbi	i17	-15.6037602876357
1	HC	e02	Happy	FB503	Orbi	i18	-21.9202790353214
1	HC	e02	Happy	FB503	Orbi	i19	-30.277004670497
1	HC	e02	Happy	FB503	Orbi	i20	-1.88372731942139
1	HC	e02	Happy	FB503	Zygo	i01	9.41669352239767
1	HC	e02	Happy	FB503	Zygo	i02	-10.8088946181115
1	HC	e02	Happy	FB503	Zygo	i03	-1.69513374154046
1	HC	e02	Happy	FB503	Zygo	i04	6.96745085401224
1	HC	e02	Happy	FB503	Zygo	i05	16.1907831131163
1	HC	e02	Happy	FB503	Zygo	i06	27.9664840476958
1	HC	e02	Happy	FB503	Zygo	i07	22.752175314212
1	HC	e02	Happy	FB503	Zygo	i08	11.537222043184
1	HC	e02	Happy	FB503	Zygo	i09	16.119883983242
1	HC	e02	Happy	FB503	Zygo	i10	0.13535288430551
1	HC	e02	Happy	FB503	Zygo	i11	1.10860457621656
1	HC	e02	Happy	FB503	Zygo	i12	3.55784724460199
1	HC	e02	Happy	FB503	Zygo	i13	9.28134063809216
1	HC	e02	Happy	FB503	Zygo	i14	6.20045117628101
1	HC	e02	Happy	FB503	Zygo	i15	1.66935223976795
1	HC	e02	Happy	FB503	Zygo	i16	-16.119883983242
1	HC	e02	Happy	FB503	Zygo	i17	-19.4650338382211
1	HC	e02	Happy	FB503	Zygo	i18	-25.8717370286819
1	HC	e02	Happy	FB503	Zygo	i19	-5.7299387689333
1	HC	e02	Happy	FB503	Zygo	i20	-16.28101836932
1	HC	e03	Neutral	FB201	Corru	i01	-1.79396455554663
1	HC	e03	Neutral	FB201	Corru	i02	14.5228043928966
1	HC	e03	Neutral	FB201	Corru	i03	9.14427554218833
1	HC	e03	Neutral	FB201	Corru	i04	-10.2655357434043
1	HC	e03	Neutral	FB201	Corru	i05	-18.3902720583097
1	HC	e03	Neutral	FB201	Corru	i06	-29.1033283206204
1	HC	e03	Neutral	FB201	Corru	i07	-21.1908342414022
1	HC	e03	Neutral	FB201	Corru	i08	-20.5774024138672
1	HC	e03	Neutral	FB201	Corru	i09	-24.586710012398
1	HC	e03	Neutral	FB201	Corru	i10	-13.3404598409218
1	HC	e03	Neutral	FB201	Corru	i11	-25.8265152672052
1	HC	e03	Neutral	FB201	Corru	i12	-41.5298523881134
1	HC	e03	Neutral	FB201	Corru	i13	-36.9304078415741
1	HC	e03	Neutral	FB201	Corru	i14	-19.133119883215
1	HC	e03	Neutral	FB201	Corru	i15	-17.5542447152977
1	HC	e03	Neutral	FB201	Corru	i16	-14.2774316618826
1	HC	e03	Neutral	FB201	Corru	i17	-17.8674314289338
1	HC	e03	Neutral	FB201	Corru	i18	-14.6941511734148
1	HC	e03	Neutral	FB201	Corru	i19	-13.7468260726645
1	HC	e03	Neutral	FB201	Corru	i20	-0.862169374480711
1	HC	e03	Neutral	FB201	Orbi	i01	-25.007324804006
1	HC	e03	Neutral	FB201	Orbi	i02	-29.9970700783976
1	HC	e03	Neutral	FB201	Orbi	i03	-18.9854480560414
1	HC	e03	Neutral	FB201	Orbi	i04	-8.83504541378484
1	HC	e03	Neutral	FB201	Orbi	i05	-15.0899841073949
1	HC	e03	Neutral	FB201	Orbi	i06	-14.2265450897177
1	HC	e03	Neutral	FB201	Orbi	i07	-4.42018627198551
1	HC	e03	Neutral	FB201	Orbi	i08	-4.61551437881222
1	HC	e03	Neutral	FB201	Orbi	i09	14.4778080634994
1	HC	e03	Neutral	FB201	Orbi	i10	9.05523346148041
1	HC	e03	Neutral	FB201	Orbi	i11	31.187239747494
1	HC	e03	Neutral	FB201	Orbi	i12	22.1732915449565
1	HC	e03	Neutral	FB201	Orbi	i13	13.5699762942707
1	HC	e03	Neutral	FB201	Orbi	i14	12.9262813967735
1	HC	e03	Neutral	FB201	Orbi	i15	9.31937033321199
1	HC	e03	Neutral	FB201	Orbi	i16	14.7130896467225
1	HC	e03	Neutral	FB201	Orbi	i17	16.3600607292841
1	HC	e03	Neutral	FB201	Orbi	i18	20.5662739387913
1	HC	e03	Neutral	FB201	Orbi	i19	34.9495254414859
1	HC	e03	Neutral	FB201	Orbi	i20	39.0292193090712
1	HC	e03	Neutral	FB201	Zygo	i01	-5.13479413364818
1	HC	e03	Neutral	FB201	Zygo	i02	-1.34967762845667
1	HC	e03	Neutral	FB201	Zygo	i03	1.32421201282541
1	HC	e03	Neutral	FB201	Zygo	i04	-8.42217360604692
1	HC	e03	Neutral	FB201	Zygo	i05	-6.00872776099361
1	HC	e03	Neutral	FB201	Zygo	i06	-9.9443229040062
1	HC	e03	Neutral	FB201	Zygo	i07	-12.5256103066292
1	HC	e03	Neutral	FB201	Zygo	i08	4.88361056128533
1	HC	e03	Neutral	FB201	Zygo	i09	-2.69819772893009
1	HC	e03	Neutral	FB201	Zygo	i10	-17.7981502702828
1	HC	e03	Neutral	FB201	Zygo	i11	-16.0792212151729
1	HC	e03	Neutral	FB201	Zygo	i12	-17.2020233589147
1	HC	e03	Neutral	FB201	Zygo	i13	9.35166857658784
1	HC	e03	Neutral	FB201	Zygo	i14	-14.568647197046
1	HC	e03	Neutral	FB201	Zygo	i15	-17.5203435543054
1	HC	e03	Neutral	FB201	Zygo	i16	-2.28148765496406
1	HC	e03	Neutral	FB201	Zygo	i17	-9.13984095565509
1	HC	e03	Neutral	FB201	Zygo	i18	-16.2354874929101
1	HC	e03	Neutral	FB201	Zygo	i19	-11.7211283582781
1	HC	e03	Neutral	FB201	Zygo	i20	-4.45185262353717
1	HC	e04	Angry	HB502	Corru	i01	6.0838771386972
1	HC	e04	Angry	HB502	Corru	i02	-2.27986184471767
1	HC	e04	Angry	HB502	Corru	i03	-4.73479030715327
1	HC	e04	Angry	HB502	Corru	i04	-13.6154877765541
1	HC	e04	Angry	HB502	Corru	i05	-9.41488790491961
1	HC	e04	Angry	HB502	Corru	i06	-13.3332833856535
1	HC	e04	Angry	HB502	Corru	i07	-7.94392873465046
1	HC	e04	Angry	HB502	Corru	i08	0.979224262584936
1	HC	e04	Angry	HB502	Corru	i09	-7.08982340997806
1	HC	e04	Angry	HB502	Corru	i10	-14.8616823876989
1	HC	e04	Angry	HB502	Corru	i11	-0.246991276637732
1	HC	e04	Angry	HB502	Corru	i12	6.60583039266367
1	HC	e04	Angry	HB502	Corru	i13	11.9627190517932
1	HC	e04	Angry	HB502	Corru	i14	-1.5231544956658
1	HC	e04	Angry	HB502	Corru	i15	4.82269822361076
1	HC	e04	Angry	HB502	Corru	i16	10.0846862911101
1	HC	e04	Angry	HB502	Corru	i17	9.34296324599981
1	HC	e04	Angry	HB502	Corru	i18	11.0661581992862
1	HC	e04	Angry	HB502	Corru	i19	13.1514738311619
1	HC	e04	Angry	HB502	Corru	i20	8.43641285753172
1	HC	e04	Angry	HB502	Orbi	i01	-22.2696466131195
1	HC	e04	Angry	HB502	Orbi	i02	1.96189375023065
1	HC	e04	Angry	HB502	Orbi	i03	8.72704461309488
1	HC	e04	Angry	HB502	Orbi	i04	8.04806947194924
1	HC	e04	Angry	HB502	Orbi	i05	-1.60026568592479
1	HC	e04	Angry	HB502	Orbi	i06	-18.431961032731
1	HC	e04	Angry	HB502	Orbi	i07	-10.6212868546969
1	HC	e04	Angry	HB502	Orbi	i08	-6.18580794351713
1	HC	e04	Angry	HB502	Orbi	i09	2.9360754744831
1	HC	e04	Angry	HB502	Orbi	i10	3.89303681472098
1	HC	e04	Angry	HB502	Orbi	i11	1.11317482379858
1	HC	e04	Angry	HB502	Orbi	i12	-1.71096815458984
1	HC	e04	Angry	HB502	Orbi	i13	-8.87464790464826
1	HC	e04	Angry	HB502	Orbi	i14	1.32227948683258
1	HC	e04	Angry	HB502	Orbi	i15	0.535061931881079
1	HC	e04	Angry	HB502	Orbi	i16	-17.5906222708766
1	HC	e04	Angry	HB502	Orbi	i17	-29.2906431813429
1	HC	e04	Angry	HB502	Orbi	i18	-18.7443879998524
1	HC	e04	Angry	HB502	Orbi	i19	-7.06158747340065
1	HC	e04	Angry	HB502	Orbi	i20	-7.48963701890551
1	HC	e04	Angry	HB502	Zygo	i01	-8.51511078948274
1	HC	e04	Angry	HB502	Zygo	i02	-2.73958441021399
1	HC	e04	Angry	HB502	Zygo	i03	5.00706433715842
1	HC	e04	Angry	HB502	Zygo	i04	-2.47079499638168
1	HC	e04	Angry	HB502	Zygo	i05	9.52824011854302
1	HC	e04	Angry	HB502	Zygo	i06	8.6736276232813
1	HC	e04	Angry	HB502	Zygo	i07	5.12422895344431
1	HC	e04	Angry	HB502	Zygo	i08	9.99689858368656
1	HC	e04	Angry	HB502	Zygo	i09	17.185292394638
1	HC	e04	Angry	HB502	Zygo	i10	12.1609979668493
1	HC	e04	Angry	HB502	Zygo	i11	22.7333815775871
1	HC	e04	Angry	HB502	Zygo	i12	20.4314414693821
1	HC	e04	Angry	HB502	Zygo	i13	35.2355353389159
1	HC	e04	Angry	HB502	Zygo	i14	48.6612219580275
1	HC	e04	Angry	HB502	Zygo	i15	30.5834108687412
1	HC	e04	Angry	HB502	Zygo	i16	11.582066921672
1	HC	e04	Angry	HB502	Zygo	i17	35.7662221303284
1	HC	e04	Angry	HB502	Zygo	i18	20.5141459044075
1	HC	e04	Angry	HB502	Zygo	i19	-6.82656190771563
1	HC	e04	Angry	HB502	Zygo	i20	-6.79210172645508
1	HC	e05	Angry	FB502	Corru	i01	-6.0708799859855
1	HC	e05	Angry	FB502	Corru	i02	-8.63877868857711
1	HC	e05	Angry	FB502	Corru	i03	-0.685129046523404
1	HC	e05	Angry	FB502	Corru	i04	-11.3028133658914
1	HC	e05	Angry	FB502	Corru	i05	-13.1058969806895
1	HC	e05	Angry	FB502	Corru	i06	2.56853960908977
1	HC	e05	Angry	FB502	Corru	i07	0.669320019569023
1	HC	e05	Angry	FB502	Corru	i08	-2.17203212223368
1	HC	e05	Angry	FB502	Corru	i09	6.81134062684929
1	HC	e05	Angry	FB502	Corru	i10	-7.8440546308699
1	HC	e05	Angry	FB502	Corru	i11	-7.6218737115109
1	HC	e05	Angry	FB502	Corru	i12	-10.2730902588621
1	HC	e05	Angry	FB502	Corru	i13	-11.896720054178
1	HC	e05	Angry	FB502	Corru	i14	-7.24801158758949
1	HC	e05	Angry	FB502	Corru	i15	-11.0998596414769
1	HC	e05	Angry	FB502	Corru	i16	-22.0807243097971
1	HC	e05	Angry	FB502	Corru	i17	0.782546834242365
1	HC	e05	Angry	FB502	Corru	i18	5.99738937419754
1	HC	e05	Angry	FB502	Corru	i19	-3.68029874788232
1	HC	e05	Angry	FB502	Corru	i20	-4.20156936637846
1	HC	e05	Angry	FB502	Orbi	i01	-29.9135955077118
1	HC	e05	Angry	FB502	Orbi	i02	-11.7785908178921
1	HC	e05	Angry	FB502	Orbi	i03	-18.9903532583376
1	HC	e05	Angry	FB502	Orbi	i04	-22.4626833222558
1	HC	e05	Angry	FB502	Orbi	i05	-30.7242199680719
1	HC	e05	Angry	FB502	Orbi	i06	-33.36418468572
1	HC	e05	Angry	FB502	Orbi	i07	-20.6147080199022
1	HC	e05	Angry	FB502	Orbi	i08	-36.7930329778181
1	HC	e05	Angry	FB502	Orbi	i09	-25.5312540764161
1	HC	e05	Angry	FB502	Orbi	i10	-17.9033089628355
1	HC	e05	Angry	FB502	Orbi	i11	-32.4262207507438
1	HC	e05	Angry	FB502	Orbi	i12	-19.7916601961649
1	HC	e05	Angry	FB502	Orbi	i13	-7.24716902607042
1	HC	e05	Angry	FB502	Orbi	i14	-6.99870175852708
1	HC	e05	Angry	FB502	Orbi	i15	4.16058439501326
1	HC	e05	Angry	FB502	Orbi	i16	-3.32449203972992
1	HC	e05	Angry	FB502	Orbi	i17	2.66978078975321
1	HC	e05	Angry	FB502	Orbi	i18	-5.26564256741228
1	HC	e05	Angry	FB502	Orbi	i19	-12.064328175567
1	HC	e05	Angry	FB502	Orbi	i20	-19.8537770130507
1	HC	e05	Angry	FB502	Zygo	i01	-25.2962960552435
1	HC	e05	Angry	FB502	Zygo	i02	-30.0539548445463
1	HC	e05	Angry	FB502	Zygo	i03	-12.7545607789283
1	HC	e05	Angry	FB502	Zygo	i04	-12.9302882581502
1	HC	e05	Angry	FB502	Zygo	i05	-17.3625257896347
1	HC	e05	Angry	FB502	Zygo	i06	-7.89927561228009
1	HC	e05	Angry	FB502	Zygo	i07	-17.6879470474529
1	HC	e05	Angry	FB502	Zygo	i08	10.0314356935052
1	HC	e05	Angry	FB502	Zygo	i09	-14.0237036844195
1	HC	e05	Angry	FB502	Zygo	i10	-3.98120366814842
1	HC	e05	Angry	FB502	Zygo	i11	-4.8207905133195
1	HC	e05	Angry	FB502	Zygo	i12	-5.54973413083236
1	HC	e05	Angry	FB502	Zygo	i13	7.21328760079923
1	HC	e05	Angry	FB502	Zygo	i14	4.00463399871134
1	HC	e05	Angry	FB502	Zygo	i15	8.63212428488679
1	HC	e05	Angry	FB502	Zygo	i16	5.22170950295157
1	HC	e05	Angry	FB502	Zygo	i17	0.900115199125268
1	HC	e05	Angry	FB502	Zygo	i18	17.7178858031722
1	HC	e05	Angry	FB502	Zygo	i19	5.16313367654429
1	HC	e05	Angry	FB502	Zygo	i20	4.27798785527866
1	HC	e06	Neutral	HB501	Corru	i01	-5.12885845146136
1	HC	e06	Neutral	HB501	Corru	i02	-7.66646158690307
1	HC	e06	Neutral	HB501	Corru	i03	0.679663337745646
1	HC	e06	Neutral	HB501	Corru	i04	-11.8384882928456
1	HC	e06	Neutral	HB501	Corru	i05	-11.2046053871761
1	HC	e06	Neutral	HB501	Corru	i06	8.57419847992392
1	HC	e06	Neutral	HB501	Corru	i07	9.86889395719011
1	HC	e06	Neutral	HB501	Corru	i08	6.01380870408233
1	HC	e06	Neutral	HB501	Corru	i09	7.60058748101976
1	HC	e06	Neutral	HB501	Corru	i10	11.4038849150369
1	HC	e06	Neutral	HB501	Corru	i11	-4.4038289841923
1	HC	e06	Neutral	HB501	Corru	i12	-9.87262268016464
1	HC	e06	Neutral	HB501	Corru	i13	-7.86946983773841
1	HC	e06	Neutral	HB501	Corru	i14	-2.64304313511029
1	HC	e06	Neutral	HB501	Corru	i15	-13.3134053805473
1	HC	e06	Neutral	HB501	Corru	i16	-0.0867963847959324
1	HC	e06	Neutral	HB501	Corru	i17	-7.25008752141426
1	HC	e06	Neutral	HB501	Corru	i18	-5.27593585767879
1	HC	e06	Neutral	HB501	Corru	i19	-13.0275366191669
1	HC	e06	Neutral	HB501	Corru	i20	-11.4096851507751
1	HC	e06	Neutral	HB501	Orbi	i01	13.6877198366777
1	HC	e06	Neutral	HB501	Orbi	i02	12.387881413815
1	HC	e06	Neutral	HB501	Orbi	i03	-10.263006658663
1	HC	e06	Neutral	HB501	Orbi	i04	-18.1763748348874
1	HC	e06	Neutral	HB501	Orbi	i05	-26.2552316992078
1	HC	e06	Neutral	HB501	Orbi	i06	-31.382372144944
1	HC	e06	Neutral	HB501	Orbi	i07	-12.071346686766
1	HC	e06	Neutral	HB501	Orbi	i08	10.6968879099982
1	HC	e06	Neutral	HB501	Orbi	i09	12.0779662342899
1	HC	e06	Neutral	HB501	Orbi	i10	-3.59832585625352
1	HC	e06	Neutral	HB501	Orbi	i11	-23.1410354777659
1	HC	e06	Neutral	HB501	Orbi	i12	-41.1552313983192
1	HC	e06	Neutral	HB501	Orbi	i13	-40.3729212364111
1	HC	e06	Neutral	HB501	Orbi	i14	-26.2522228139696
1	HC	e06	Neutral	HB501	Orbi	i15	-18.1944281463161
1	HC	e06	Neutral	HB501	Orbi	i16	-19.3979822415593
1	HC	e06	Neutral	HB501	Orbi	i17	-12.3331197024814
1	HC	e06	Neutral	HB501	Orbi	i18	-12.4685195381963
1	HC	e06	Neutral	HB501	Orbi	i19	-11.2499210167625
1	HC	e06	Neutral	HB501	Orbi	i20	-20.3277277801347
1	HC	e06	Neutral	HB501	Zygo	i01	0.164338537387014
1	HC	e06	Neutral	HB501	Zygo	i02	12.9827444535744
1	HC	e06	Neutral	HB501	Zygo	i03	4.80005477951247
1	HC	e06	Neutral	HB501	Zygo	i04	10.9011229800055
1	HC	e06	Neutral	HB501	Zygo	i05	-2.07477403451109
1	HC	e06	Neutral	HB501	Zygo	i06	13.4689126266776
1	HC	e06	Neutral	HB501	Zygo	i07	1.84880854560395
1	HC	e06	Neutral	HB501	Zygo	i08	6.84743905779239
1	HC	e06	Neutral	HB501	Zygo	i09	0.636811832374698
1	HC	e06	Neutral	HB501	Zygo	i10	-4.61517392495206
1	HC	e06	Neutral	HB501	Zygo	i11	2.43768830457409
1	HC	e06	Neutral	HB501	Zygo	i12	7.39523418241578
1	HC	e06	Neutral	HB501	Zygo	i13	-4.68364831552999
1	HC	e06	Neutral	HB501	Zygo	i14	1.75294439879486
1	HC	e06	Neutral	HB501	Zygo	i15	-1.86935086277731
1	HC	e06	Neutral	HB501	Zygo	i16	16.6461243494933
1	HC	e06	Neutral	HB501	Zygo	i17	56.7036428375787
1	HC	e06	Neutral	HB501	Zygo	i18	24.3015612161052
1	HC	e06	Neutral	HB501	Zygo	i19	11.4831552999178
1	HC	e06	Neutral	HB501	Zygo	i20	10.8531909066009
1	HC	e07	Happy	HB503	Corru	i01	15.3771040741854
1	HC	e07	Happy	HB503	Corru	i02	19.6231043857782
1	HC	e07	Happy	HB503	Corru	i03	1.16671750164026
1	HC	e07	Happy	HB503	Corru	i04	-5.1265790842244
1	HC	e07	Happy	HB503	Corru	i05	-8.49046460240101
1	HC	e07	Happy	HB503	Corru	i06	0.690551058428049
1	HC	e07	Happy	HB503	Corru	i07	10.3762592627539
1	HC	e07	Happy	HB503	Corru	i08	2.68957239375675
1	HC	e07	Happy	HB503	Corru	i09	4.26947948644244
1	HC	e07	Happy	HB503	Corru	i10	1.19085497111185
1	HC	e07	Happy	HB503	Corru	i11	-2.30030084064223
1	HC	e07	Happy	HB503	Corru	i12	9.77282252596425
1	HC	e07	Happy	HB503	Corru	i13	3.96666396034433
1	HC	e07	Happy	HB503	Corru	i14	12.2194842042205
1	HC	e07	Happy	HB503	Corru	i15	9.80134862624884
1	HC	e07	Happy	HB503	Corru	i16	12.5969064541399
1	HC	e07	Happy	HB503	Corru	i17	-3.86484772548236
1	HC	e07	Happy	HB503	Corru	i18	6.24875198311255
1	HC	e07	Happy	HB503	Corru	i19	9.75307368730568
1	HC	e07	Happy	HB503	Corru	i20	5.58826304575367
1	HC	e07	Happy	HB503	Orbi	i01	-16.3658243080626
1	HC	e07	Happy	HB503	Orbi	i02	11.0685261197105
1	HC	e07	Happy	HB503	Orbi	i03	-5.11926545010963
1	HC	e07	Happy	HB503	Orbi	i04	-18.7601997922951
1	HC	e07	Happy	HB503	Orbi	i05	-20.8166427641231
1	HC	e07	Happy	HB503	Orbi	i06	-6.00530801312167
1	HC	e07	Happy	HB503	Orbi	i07	-7.47655078054169
1	HC	e07	Happy	HB503	Orbi	i08	-28.894054036233
1	HC	e07	Happy	HB503	Orbi	i09	2.26579628439082
1	HC	e07	Happy	HB503	Orbi	i10	-15.5539620526515
1	HC	e07	Happy	HB503	Orbi	i11	-32.3681651088802
1	HC	e07	Happy	HB503	Orbi	i12	-0.000824225640016609
1	HC	e07	Happy	HB503	Orbi	i13	-16.320491897862
1	HC	e07	Happy	HB503	Orbi	i14	-29.1742907538368
1	HC	e07	Happy	HB503	Orbi	i15	-15.3231788734484
1	HC	e07	Happy	HB503	Orbi	i16	-8.57689200995665
1	HC	e07	Happy	HB503	Orbi	i17	-11.1690816477919
1	HC	e07	Happy	HB503	Orbi	i18	-17.5939205116793
1	HC	e07	Happy	HB503	Orbi	i19	-17.8123403062823
1	HC	e07	Happy	HB503	Orbi	i20	-14.7503420536406
1	HC	e07	Happy	HB503	Zygo	i01	2.96542553191489
1	HC	e07	Happy	HB503	Zygo	i02	-19.3085106382979
1	HC	e07	Happy	HB503	Zygo	i03	9.0093085106383
1	HC	e07	Happy	HB503	Zygo	i04	27.2872340425532
1	HC	e07	Happy	HB503	Zygo	i05	6.33643617021276
1	HC	e07	Happy	HB503	Zygo	i06	9.20212765957447
1	HC	e07	Happy	HB503	Zygo	i07	8.65691489361703
1	HC	e07	Happy	HB503	Zygo	i08	9.76728723404256
1	HC	e07	Happy	HB503	Zygo	i09	8.66356382978724
1	HC	e07	Happy	HB503	Zygo	i10	-5.44547872340426
1	HC	e07	Happy	HB503	Zygo	i11	-7.37367021276596
1	HC	e07	Happy	HB503	Zygo	i12	28.6303191489362
1	HC	e07	Happy	HB503	Zygo	i13	17.8191489361702
1	HC	e07	Happy	HB503	Zygo	i14	13.218085106383
1	HC	e07	Happy	HB503	Zygo	i15	16.8484042553192
1	HC	e07	Happy	HB503	Zygo	i16	7.71941489361703
1	HC	e07	Happy	HB503	Zygo	i17	21.9747340425532
1	HC	e07	Happy	HB503	Zygo	i18	41.2765957446808
1	HC	e07	Happy	HB503	Zygo	i19	7.22739361702128
1	HC	e07	Happy	HB503	Zygo	i20	1.88164893617021
1	HC	e08	Neutral	HB201	Corru	i01	2.31373642597026
1	HC	e08	Neutral	HB201	Corru	i02	25.3116695646468
1	HC	e08	Neutral	HB201	Corru	i03	26.8372100652866
1	HC	e08	Neutral	HB201	Corru	i04	42.2074407007644
1	HC	e08	Neutral	HB201	Corru	i05	29.6176306551622
1	HC	e08	Neutral	HB201	Corru	i06	13.710180112201
1	HC	e08	Neutral	HB201	Corru	i07	19.3284341064926
1	HC	e08	Neutral	HB201	Corru	i08	25.4552016009973
1	HC	e08	Neutral	HB201	Corru	i09	31.9387487287162
1	HC	e08	Neutral	HB201	Corru	i10	26.9274302024212
1	HC	e08	Neutral	HB201	Corru	i11	60.3334864341721
1	HC	e08	Neutral	HB201	Corru	i12	63.2246317378039
1	HC	e08	Neutral	HB201	Corru	i13	26.5993569764771
1	HC	e08	Neutral	HB201	Corru	i14	3.62602932974639
1	HC	e08	Neutral	HB201	Corru	i15	-0.860372035038229
1	HC	e08	Neutral	HB201	Corru	i16	21.641350349398
1	HC	e08	Neutral	HB201	Corru	i17	35.4737377382632
1	HC	e08	Neutral	HB201	Corru	i18	33.9769036448935
1	HC	e08	Neutral	HB201	Corru	i19	28.1577047997113
1	HC	e08	Neutral	HB201	Corru	i20	37.9301860175191
1	HC	e08	Neutral	HB201	Orbi	i01	-26.5613447406938
1	HC	e08	Neutral	HB201	Orbi	i02	-21.3952137371177
1	HC	e08	Neutral	HB201	Orbi	i03	-25.588097717019
1	HC	e08	Neutral	HB201	Orbi	i04	-33.1911185550677
1	HC	e08	Neutral	HB201	Orbi	i05	-34.6792811552216
1	HC	e08	Neutral	HB201	Orbi	i06	-41.6202676806543
1	HC	e08	Neutral	HB201	Orbi	i07	-34.1040091741735
1	HC	e08	Neutral	HB201	Orbi	i08	-24.3771973503538
1	HC	e08	Neutral	HB201	Orbi	i09	-30.0921944079791
1	HC	e08	Neutral	HB201	Orbi	i10	-28.8699772154573
1	HC	e08	Neutral	HB201	Orbi	i11	-30.9164365578742
1	HC	e08	Neutral	HB201	Orbi	i12	-41.6617627087954
1	HC	e08	Neutral	HB201	Orbi	i13	-31.7501093959833
1	HC	e08	Neutral	HB201	Orbi	i14	-29.7772094216348
1	HC	e08	Neutral	HB201	Orbi	i15	-32.2631388348196
1	HC	e08	Neutral	HB201	Orbi	i16	-29.697991640638
1	HC	e08	Neutral	HB201	Orbi	i17	-18.8451556440783
1	HC	e08	Neutral	HB201	Orbi	i18	-26.9574336456777
1	HC	e08	Neutral	HB201	Orbi	i19	-33.5174203672687
1	HC	e08	Neutral	HB201	Orbi	i20	-37.9611606536599
1	HC	e08	Neutral	HB201	Zygo	i01	169.206717683632
1	HC	e08	Neutral	HB201	Zygo	i02	92.9242078648905
1	HC	e08	Neutral	HB201	Zygo	i03	-15.0167132297698
1	HC	e08	Neutral	HB201	Zygo	i04	-35.1805613665708
1	HC	e08	Neutral	HB201	Zygo	i05	-36.3277682552108
1	HC	e08	Neutral	HB201	Zygo	i06	-27.797947624382
1	HC	e08	Neutral	HB201	Zygo	i07	-26.3673131514898
1	HC	e08	Neutral	HB201	Zygo	i08	-14.4273638085469
1	HC	e08	Neutral	HB201	Zygo	i09	-35.9498648095412
1	HC	e08	Neutral	HB201	Zygo	i10	-37.142060203618
1	HC	e08	Neutral	HB201	Zygo	i11	-22.2418672029297
1	HC	e08	Neutral	HB201	Zygo	i12	-19.39859365932
1	HC	e08	Neutral	HB201	Zygo	i13	-34.1233314888046
1	HC	e08	Neutral	HB201	Zygo	i14	-21.0226787055907
1	HC	e08	Neutral	HB201	Zygo	i15	-29.9798901380697
1	HC	e08	Neutral	HB201	Zygo	i16	-19.3491063033395
1	HC	e08	Neutral	HB201	Zygo	i17	-31.0911062223602
1	HC	e08	Neutral	HB201	Zygo	i18	-37.7269107742972
1	HC	e08	Neutral	HB201	Zygo	i19	-35.2840349290756
1	HC	e08	Neutral	HB201	Zygo	i20	-35.1985567687456
1	HC	e09	Neutral	FB501	Corru	i01	31.9525654144131
1	HC	e09	Neutral	FB501	Corru	i02	50.7637772255518
1	HC	e09	Neutral	FB501	Corru	i03	45.6886785557667
1	HC	e09	Neutral	FB501	Corru	i04	8.10736734395557
1	HC	e09	Neutral	FB501	Corru	i05	2.39274228913901
1	HC	e09	Neutral	FB501	Corru	i06	-2.28036836719777
1	HC	e09	Neutral	FB501	Corru	i07	7.67340301125567
1	HC	e09	Neutral	FB501	Corru	i08	-6.33679286653999
1	HC	e09	Neutral	FB501	Corru	i09	5.85988890513084
1	HC	e09	Neutral	FB501	Corru	i10	4.89146323636894
1	HC	e09	Neutral	FB501	Corru	i11	-6.20431954392632
1	HC	e09	Neutral	FB501	Corru	i12	-28.6699678409589
1	HC	e09	Neutral	FB501	Corru	i13	-36.6777517906739
1	HC	e09	Neutral	FB501	Corru	i14	-44.9048019295425
1	HC	e09	Neutral	FB501	Corru	i15	-39.962176582371
1	HC	e09	Neutral	FB501	Corru	i16	-32.2878599619939
1	HC	e09	Neutral	FB501	Corru	i17	-41.305181990937
1	HC	e09	Neutral	FB501	Corru	i18	-32.8908419821664
1	HC	e09	Neutral	FB501	Corru	i19	-30.9402865078205
1	HC	e09	Neutral	FB501	Corru	i20	-54.0683014179213
1	HC	e09	Neutral	FB501	Orbi	i01	-19.7573295839192
1	HC	e09	Neutral	FB501	Orbi	i02	-4.79612560537415
1	HC	e09	Neutral	FB501	Orbi	i03	-12.8495547570692
1	HC	e09	Neutral	FB501	Orbi	i04	8.78508566369838
1	HC	e09	Neutral	FB501	Orbi	i05	-10.4957558714784
1	HC	e09	Neutral	FB501	Orbi	i06	-19.8849138155496
1	HC	e09	Neutral	FB501	Orbi	i07	-10.3395302817268
1	HC	e09	Neutral	FB501	Orbi	i08	-0.0624902359006336
1	HC	e09	Neutral	FB501	Orbi	i09	8.75384054574807
1	HC	e09	Neutral	FB501	Orbi	i10	0.236942144456598
1	HC	e09	Neutral	FB501	Orbi	i11	-8.4986720824871
1	HC	e09	Neutral	FB501	Orbi	i12	1.50236942144457
1	HC	e09	Neutral	FB501	Orbi	i13	14.0681143571317
1	HC	e09	Neutral	FB501	Orbi	i14	31.0055720460345
1	HC	e09	Neutral	FB501	Orbi	i15	49.5677758683539
1	HC	e09	Neutral	FB501	Orbi	i16	22.637087955007
1	HC	e09	Neutral	FB501	Orbi	i17	5.23095349684946
1	HC	e09	Neutral	FB501	Orbi	i18	17.6769254803937
1	HC	e09	Neutral	FB501	Orbi	i19	32.507941467479
1	HC	e09	Neutral	FB501	Orbi	i20	30.8337238973077
1	HC	e09	Neutral	FB501	Zygo	i01	-17.0194452739377
1	HC	e09	Neutral	FB501	Zygo	i02	-18.2226984489452
1	HC	e09	Neutral	FB501	Zygo	i03	-38.8031583200126
1	HC	e09	Neutral	FB501	Zygo	i04	-53.5122696692371
1	HC	e09	Neutral	FB501	Zygo	i05	-56.5269897591737
1	HC	e09	Neutral	FB501	Zygo	i06	-62.4620140877233
1	HC	e09	Neutral	FB501	Zygo	i07	-61.7330358868064
1	HC	e09	Neutral	FB501	Zygo	i08	-70.643257390785
1	HC	e09	Neutral	FB501	Zygo	i09	-74.6614203657187
1	HC	e09	Neutral	FB501	Zygo	i10	-67.2289167208277
1	HC	e09	Neutral	FB501	Zygo	i11	-65.4262326757891
1	HC	e09	Neutral	FB501	Zygo	i12	-62.7562402290572
1	HC	e09	Neutral	FB501	Zygo	i13	-67.6790388027192
1	HC	e09	Neutral	FB501	Zygo	i14	-61.8889318273639
1	HC	e09	Neutral	FB501	Zygo	i15	-61.7176658644979
1	HC	e09	Neutral	FB501	Zygo	i16	-62.5234941769573
1	HC	e09	Neutral	FB501	Zygo	i17	-68.4036255686908
1	HC	e09	Neutral	FB501	Zygo	i18	-66.7963603787173
1	HC	e09	Neutral	FB501	Zygo	i19	-62.1106992921007
1	HC	e09	Neutral	FB501	Zygo	i20	-61.4146568532734
1	HC	e10	Angry	FB202	Corru	i01	7.25608801107336
1	HC	e10	Angry	FB202	Corru	i02	7.87409574040289
1	HC	e10	Angry	FB202	Corru	i03	15.6584533721634
1	HC	e10	Angry	FB202	Corru	i04	13.3557396409629
1	HC	e10	Angry	FB202	Corru	i05	-8.92216912247134
1	HC	e10	Angry	FB202	Corru	i06	-9.54864271110678
1	HC	e10	Angry	FB202	Corru	i07	-13.1318176623223
1	HC	e10	Angry	FB202	Corru	i08	-17.6144901647879
1	HC	e10	Angry	FB202	Corru	i09	-12.2683000131221
1	HC	e10	Angry	FB202	Corru	i10	-13.5551106276165
1	HC	e10	Angry	FB202	Corru	i11	-10.7126983656659
1	HC	e10	Angry	FB202	Corru	i12	-14.7487967897462
1	HC	e10	Angry	FB202	Corru	i13	-13.7604077157842
1	HC	e10	Angry	FB202	Corru	i14	-2.67648141955528
1	HC	e10	Angry	FB202	Corru	i15	-1.53782334291386
1	HC	e10	Angry	FB202	Corru	i16	-8.54332191853303
1	HC	e10	Angry	FB202	Corru	i17	0.0833887141629605
1	HC	e10	Angry	FB202	Corru	i18	11.5842585812066
1	HC	e10	Angry	FB202	Corru	i19	-15.4260655342169
1	HC	e10	Angry	FB202	Corru	i20	-10.9264613131394
1	HC	e10	Angry	FB202	Orbi	i01	-11.8280416088369
1	HC	e10	Angry	FB202	Orbi	i02	12.4175478258381
1	HC	e10	Angry	FB202	Orbi	i03	-7.15634792313526
1	HC	e10	Angry	FB202	Orbi	i04	-14.9150796262645
1	HC	e10	Angry	FB202	Orbi	i05	-18.9250096581722
1	HC	e10	Angry	FB202	Orbi	i06	-24.5768289716551
1	HC	e10	Angry	FB202	Orbi	i07	-22.1551317088526
1	HC	e10	Angry	FB202	Orbi	i08	-10.9373435018386
1	HC	e10	Angry	FB202	Orbi	i09	-5.87574582552333
1	HC	e10	Angry	FB202	Orbi	i10	12.0276438352244
1	HC	e10	Angry	FB202	Orbi	i11	10.9115883758531
1	HC	e10	Angry	FB202	Orbi	i12	30.2815893774414
1	HC	e10	Angry	FB202	Orbi	i13	28.6647398016855
1	HC	e10	Angry	FB202	Orbi	i14	4.12225099801113
1	HC	e10	Angry	FB202	Orbi	i15	-2.10905865014523
1	HC	e10	Angry	FB202	Orbi	i16	5.18107284408132
1	HC	e10	Angry	FB202	Orbi	i17	-3.95841977993676
1	HC	e10	Angry	FB202	Orbi	i18	-3.23584541201048
1	HC	e10	Angry	FB202	Orbi	i19	-4.63806893788722
1	HC	e10	Angry	FB202	Orbi	i20	-17.0398775200675
1	HC	e10	Angry	FB202	Zygo	i01	-22.3298496048942
1	HC	e10	Angry	FB202	Zygo	i02	3.84909508029569
1	HC	e10	Angry	FB202	Zygo	i03	5.67167983685956
1	HC	e10	Angry	FB202	Zygo	i04	-8.90262554167728
1	HC	e10	Angry	FB202	Zygo	i05	-27.4216161101198
1	HC	e10	Angry	FB202	Zygo	i06	-20.5327555442264
1	HC	e10	Angry	FB202	Zygo	i07	-2.03925567167982
1	HC	e10	Angry	FB202	Zygo	i08	8.7369360183533
1	HC	e10	Angry	FB202	Zygo	i09	9.27224063216927
1	HC	e10	Angry	FB202	Zygo	i10	1.57405047157788
1	HC	e10	Angry	FB202	Zygo	i11	4.41626306398166
1	HC	e10	Angry	FB202	Zygo	i12	-1.23629875095589
1	HC	e10	Angry	FB202	Zygo	i13	13.6948763701249
1	HC	e10	Angry	FB202	Zygo	i14	3.30104511853174
1	HC	e10	Angry	FB202	Zygo	i15	12.018863114963
1	HC	e10	Angry	FB202	Zygo	i16	15.4027529951568
1	HC	e10	Angry	FB202	Zygo	i17	17.5503441243946
1	HC	e10	Angry	FB202	Zygo	i18	-1.86082080040784
1	HC	e10	Angry	FB202	Zygo	i19	-13.1978078001529
1	HC	e10	Angry	FB202	Zygo	i20	0.681876115217955
1	HC	e11	Happy	FB203	Corru	i01	-8.909467262229
1	HC	e11	Happy	FB203	Corru	i02	-3.07223009042379
1	HC	e11	Happy	FB203	Corru	i03	-6.27955114936267
1	HC	e11	Happy	FB203	Corru	i04	-6.24251007735048
1	HC	e11	Happy	FB203	Corru	i05	-0.161237607582537
1	HC	e11	Happy	FB203	Corru	i06	5.03758579365945
1	HC	e11	Happy	FB203	Corru	i07	2.24207430003268
1	HC	e11	Happy	FB203	Corru	i08	5.32301993681229
1	HC	e11	Happy	FB203	Corru	i09	-1.66466935396014
1	HC	e11	Happy	FB203	Corru	i10	-15.9298398518357
1	HC	e11	Happy	FB203	Corru	i11	-1.14173657261141
1	HC	e11	Happy	FB203	Corru	i12	2.3989541344373
1	HC	e11	Happy	FB203	Corru	i13	2.72142934960236
1	HC	e11	Happy	FB203	Corru	i14	5.53437193594073
1	HC	e11	Happy	FB203	Corru	i15	11.739840941279
1	HC	e11	Happy	FB203	Corru	i16	8.64582198496568
1	HC	e11	Happy	FB203	Corru	i17	5.81109053273777
1	HC	e11	Happy	FB203	Corru	i18	-3.02429458546682
1	HC	e11	Happy	FB203	Corru	i19	9.68079311471838
1	HC	e11	Happy	FB203	Corru	i20	11.3345680357337
1	HC	e11	Happy	FB203	Orbi	i01	-5.96596452669741
1	HC	e11	Happy	FB203	Orbi	i02	21.6472046202248
1	HC	e11	Happy	FB203	Orbi	i03	50.1881159985896
1	HC	e11	Happy	FB203	Orbi	i04	19.1104629467969
1	HC	e11	Happy	FB203	Orbi	i05	2.38713895935395
1	HC	e11	Happy	FB203	Orbi	i06	-17.0475202579877
1	HC	e11	Happy	FB203	Orbi	i07	-13.9185298537865
1	HC	e11	Happy	FB203	Orbi	i08	-13.250966255516
1	HC	e11	Happy	FB203	Orbi	i09	10.5348382613221
1	HC	e11	Happy	FB203	Orbi	i10	-4.70957560072164
1	HC	e11	Happy	FB203	Orbi	i11	-24.0107220984091
1	HC	e11	Happy	FB203	Orbi	i12	-6.69172597712481
1	HC	e11	Happy	FB203	Orbi	i13	-14.9181635496582
1	HC	e11	Happy	FB203	Orbi	i14	-14.907893340454
1	HC	e11	Happy	FB203	Orbi	i15	-4.1275970791525
1	HC	e11	Happy	FB203	Orbi	i16	6.19738657409786
1	HC	e11	Happy	FB203	Orbi	i17	-2.93282940840171
1	HC	e11	Happy	FB203	Orbi	i18	0.428952404427142
1	HC	e11	Happy	FB203	Orbi	i19	-3.70309509871382
1	HC	e11	Happy	FB203	Orbi	i20	-16.8078820432239
1	HC	e11	Happy	FB203	Zygo	i01	-8.17940711206769
1	HC	e11	Happy	FB203	Zygo	i02	-5.12146498950303
1	HC	e11	Happy	FB203	Zygo	i03	-11.2902751559845
1	HC	e11	Happy	FB203	Zygo	i04	-12.6957524007786
1	HC	e11	Happy	FB203	Zygo	i05	-10.0200530435345
1	HC	e11	Happy	FB203	Zygo	i06	-2.96914418785175
1	HC	e11	Happy	FB203	Zygo	i07	-10.325847255791
1	HC	e11	Happy	FB203	Zygo	i08	-25.2391957612218
1	HC	e11	Happy	FB203	Zygo	i09	-8.95565395856489
1	HC	e11	Happy	FB203	Zygo	i10	-17.4826079541779
1	HC	e11	Happy	FB203	Zygo	i11	-27.2856647201689
1	HC	e11	Happy	FB203	Zygo	i12	-13.1956083246594
1	HC	e11	Happy	FB203	Zygo	i13	5.21085099000877
1	HC	e11	Happy	FB203	Zygo	i14	14.4670065686949
1	HC	e11	Happy	FB203	Zygo	i15	-8.86156343171674
1	HC	e11	Happy	FB203	Zygo	i16	-20.8816282365671
1	HC	e11	Happy	FB203	Zygo	i17	-17.2473816370576
1	HC	e11	Happy	FB203	Zygo	i18	-10.361131203359
1	HC	e11	Happy	FB203	Zygo	i19	-15.2597192573905
1	HC	e11	Happy	FB203	Zygo	i20	-12.325270951314
1	HC	e12	Happy	HB203	Corru	i01	9.01911097033049
1	HC	e12	Happy	HB203	Corru	i02	6.8926195755464
1	HC	e12	Happy	HB203	Corru	i03	14.9403442086369
1	HC	e12	Happy	HB203	Corru	i04	13.9626227431105
1	HC	e12	Happy	HB203	Corru	i05	14.0893253088375
1	HC	e12	Happy	HB203	Corru	i06	10.8351810790835
1	HC	e12	Happy	HB203	Corru	i07	-8.42783233027135
1	HC	e12	Happy	HB203	Corru	i08	-0.844683771513041
1	HC	e12	Happy	HB203	Corru	i09	-2.46858832224686
1	HC	e12	Happy	HB203	Corru	i10	-4.3691268081512
1	HC	e12	Happy	HB203	Corru	i11	-4.82525604476825
1	HC	e12	Happy	HB203	Corru	i12	12.2711434906557
1	HC	e12	Happy	HB203	Corru	i13	12.5562242635413
1	HC	e12	Happy	HB203	Corru	i14	3.25414422975398
1	HC	e12	Happy	HB203	Corru	i15	3.38295850490972
1	HC	e12	Happy	HB203	Corru	i16	-10.3811635518953
1	HC	e12	Happy	HB203	Corru	i17	-9.22394678492239
1	HC	e12	Happy	HB203	Corru	i18	13.4178017104846
1	HC	e12	Happy	HB203	Corru	i19	15.9265125118784
1	HC	e12	Happy	HB203	Corru	i20	5.02586844050258
1	HC	e12	Happy	HB203	Orbi	i01	7.8640301113265
1	HC	e12	Happy	HB203	Orbi	i02	32.783748592195
1	HC	e12	Happy	HB203	Orbi	i03	-9.77069002332036
1	HC	e12	Happy	HB203	Orbi	i04	-10.557804787165
1	HC	e12	Happy	HB203	Orbi	i05	11.9335809116296
1	HC	e12	Happy	HB203	Orbi	i06	-1.02450522719565
1	HC	e12	Happy	HB203	Orbi	i07	0.964215585709694
1	HC	e12	Happy	HB203	Orbi	i08	-6.20355290206701
1	HC	e12	Happy	HB203	Orbi	i09	-13.882108630211
1	HC	e12	Happy	HB203	Orbi	i10	26.4700833588029
1	HC	e12	Happy	HB203	Orbi	i11	5.88786964039742
1	HC	e12	Happy	HB203	Orbi	i12	4.83280091439289
1	HC	e12	Happy	HB203	Orbi	i13	4.02475224725452
1	HC	e12	Happy	HB203	Orbi	i14	7.27788081910177
1	HC	e12	Happy	HB203	Orbi	i15	4.36388148061312
1	HC	e12	Happy	HB203	Orbi	i16	16.5850942234987
1	HC	e12	Happy	HB203	Orbi	i17	12.2224687770832
1	HC	e12	Happy	HB203	Orbi	i18	-10.1140060373377
1	HC	e12	Happy	HB203	Orbi	i19	-10.4615088320138
1	HC	e12	Happy	HB203	Orbi	i20	11.1422793671262
1	HC	e12	Happy	HB203	Zygo	i01	-15.8878504672897
1	HC	e12	Happy	HB203	Zygo	i02	4.93046776232618
1	HC	e12	Happy	HB203	Zygo	i03	-0.0378085234590058
1	HC	e12	Happy	HB203	Zygo	i04	-7.93624537731724
1	HC	e12	Happy	HB203	Zygo	i05	-2.15272280444723
1	HC	e12	Happy	HB203	Zygo	i06	-5.20103500832968
1	HC	e12	Happy	HB203	Zygo	i07	7.56524924087574
1	HC	e12	Happy	HB203	Zygo	i08	-4.1376702860451
1	HC	e12	Happy	HB203	Zygo	i09	-0.988929191724658
1	HC	e12	Happy	HB203	Zygo	i10	-10.8309604546475
1	HC	e12	Happy	HB203	Zygo	i11	-11.0318182355235
1	HC	e12	Happy	HB203	Zygo	i12	-18.1386391294587
1	HC	e12	Happy	HB203	Zygo	i13	-11.2681215071423
1	HC	e12	Happy	HB203	Zygo	i14	-0.439524085210953
1	HC	e12	Happy	HB203	Zygo	i15	1.40364143341566
1	HC	e12	Happy	HB203	Zygo	i16	4.28654134716496
1	HC	e12	Happy	HB203	Zygo	i17	17.5372473031889
1	HC	e12	Happy	HB203	Zygo	i18	-8.97007219064948
1	HC	e12	Happy	HB203	Zygo	i19	-0.280019376868271
1	HC	e12	Happy	HB203	Zygo	i20	6.38373288278176
1	HC	e13	Happy	HB502	Corru	i01	31.370963534874
1	HC	e13	Happy	HB502	Corru	i02	9.55840158589389
1	HC	e13	Happy	HB502	Corru	i03	10.9734467108352
1	HC	e13	Happy	HB502	Corru	i04	-3.38567478741718
1	HC	e13	Happy	HB502	Corru	i05	2.58099014033074
1	HC	e13	Happy	HB502	Corru	i06	-6.13099274870885
1	HC	e13	Happy	HB502	Corru	i07	-15.9450153894308
1	HC	e13	Happy	HB502	Corru	i08	-6.31357921644322
1	HC	e13	Happy	HB502	Corru	i09	-12.8084407115656
1	HC	e13	Happy	HB502	Corru	i10	-2.14017423965779
1	HC	e13	Happy	HB502	Corru	i11	16.4836454692472
1	HC	e13	Happy	HB502	Corru	i12	18.3095101465909
1	HC	e13	Happy	HB502	Corru	i13	4.78506964369555
1	HC	e13	Happy	HB502	Corru	i14	27.4257916427565
1	HC	e13	Happy	HB502	Corru	i15	28.4887057227816
1	HC	e13	Happy	HB502	Corru	i16	-13.0431947415097
1	HC	e13	Happy	HB502	Corru	i17	-6.08534613177527
1	HC	e13	Happy	HB502	Corru	i18	-7.99598309770984
1	HC	e13	Happy	HB502	Corru	i19	-2.20538369242005
1	HC	e13	Happy	HB502	Corru	i20	14.6643017371798
1	HC	e13	Happy	HB502	Orbi	i01	13.3199081001997
1	HC	e13	Happy	HB502	Orbi	i02	19.40576654558
1	HC	e13	Happy	HB502	Orbi	i03	-4.64004984395948
1	HC	e13	Happy	HB502	Orbi	i04	-8.86232275076351
1	HC	e13	Happy	HB502	Orbi	i05	2.99508792229683
1	HC	e13	Happy	HB502	Orbi	i06	-19.6154894554436
1	HC	e13	Happy	HB502	Orbi	i07	-30.7302473840266
1	HC	e13	Happy	HB502	Orbi	i08	-11.8106819610483
1	HC	e13	Happy	HB502	Orbi	i09	-12.4671091059796
1	HC	e13	Happy	HB502	Orbi	i10	-16.3389166726932
1	HC	e13	Happy	HB502	Orbi	i11	-6.71780864592431
1	HC	e13	Happy	HB502	Orbi	i12	-3.01845227830286
1	HC	e13	Happy	HB502	Orbi	i13	21.4529291670607
1	HC	e13	Happy	HB502	Orbi	i14	15.9233649123002
1	HC	e13	Happy	HB502	Orbi	i15	-0.250888679969516
1	HC	e13	Happy	HB502	Orbi	i16	-1.87804918753234
1	HC	e13	Happy	HB502	Orbi	i17	-0.161881609470351
1	HC	e13	Happy	HB502	Orbi	i18	-3.11024081975511
1	HC	e13	Happy	HB502	Orbi	i19	-3.27156613503485
1	HC	e13	Happy	HB502	Orbi	i20	-11.3767724923649
1	HC	e13	Happy	HB502	Zygo	i01	13.1733903699218
1	HC	e13	Happy	HB502	Zygo	i02	-6.21174833464328
1	HC	e13	Happy	HB502	Zygo	i03	5.48762417698522
1	HC	e13	Happy	HB502	Zygo	i04	1.16478334256743
1	HC	e13	Happy	HB502	Zygo	i05	12.37453453763
1	HC	e13	Happy	HB502	Zygo	i06	7.56207238664623
1	HC	e13	Happy	HB502	Zygo	i07	-11.1723853577457
1	HC	e13	Happy	HB502	Zygo	i08	-19.322003324271
1	HC	e13	Happy	HB502	Zygo	i09	-18.9290177938694
1	HC	e13	Happy	HB502	Zygo	i10	-0.252541521176117
1	HC	e13	Happy	HB502	Zygo	i11	3.70308332581721
1	HC	e13	Happy	HB502	Zygo	i12	-7.84811431369264
1	HC	e13	Happy	HB502	Zygo	i13	-0.568218422646263
1	HC	e13	Happy	HB502	Zygo	i14	-3.0292097769646
1	HC	e13	Happy	HB502	Zygo	i15	-10.0900645527052
1	HC	e13	Happy	HB502	Zygo	i16	-9.27188156318047
1	HC	e13	Happy	HB502	Zygo	i17	8.30294674723945
1	HC	e13	Happy	HB502	Zygo	i18	-18.407184548582
1	HC	e13	Happy	HB502	Zygo	i19	-10.8631508420198
1	HC	e13	Happy	HB502	Zygo	i20	10.6673023153934
1	HC	e14	Angry	HB501	Corru	i01	-4.72527202008763
1	HC	e14	Angry	HB501	Corru	i02	-6.99620895081482
1	HC	e14	Angry	HB501	Corru	i03	-16.8061641475063
1	HC	e14	Angry	HB501	Corru	i04	7.82334695485206
1	HC	e14	Angry	HB501	Corru	i05	96.1621781300773
1	HC	e14	Angry	HB501	Corru	i06	76.6715080498252
1	HC	e14	Angry	HB501	Corru	i07	33.2406085372458
1	HC	e14	Angry	HB501	Corru	i08	35.7823346954852
1	HC	e14	Angry	HB501	Corru	i09	48.2140219585446
1	HC	e14	Angry	HB501	Corru	i10	53.8021269262961
1	HC	e14	Angry	HB501	Corru	i11	50.6203535030279
1	HC	e14	Angry	HB501	Corru	i12	79.9086701787209
1	HC	e14	Angry	HB501	Corru	i13	88.6600856678647
1	HC	e14	Angry	HB501	Corru	i14	80.111762099355
1	HC	e14	Angry	HB501	Corru	i15	109.153906750037
1	HC	e14	Angry	HB501	Corru	i16	105.867510216139
1	HC	e14	Angry	HB501	Corru	i17	124.539658313229
1	HC	e14	Angry	HB501	Corru	i18	143.722613362218
1	HC	e14	Angry	HB501	Corru	i19	143.858007975974
1	HC	e14	Angry	HB501	Corru	i20	98.9870021170794
1	HC	e14	Angry	HB501	Orbi	i01	-7.38176583417993
1	HC	e14	Angry	HB501	Orbi	i02	10.1008476537525
1	HC	e14	Angry	HB501	Orbi	i03	-11.849501253241
1	HC	e14	Angry	HB501	Orbi	i04	-10.1039856593146
1	HC	e14	Angry	HB501	Orbi	i05	-6.38152656125583
1	HC	e14	Angry	HB501	Orbi	i06	-20.8673447373685
1	HC	e14	Angry	HB501	Orbi	i07	-23.0168785474172
1	HC	e14	Angry	HB501	Orbi	i08	-26.50790973527
1	HC	e14	Angry	HB501	Orbi	i09	-21.9224991076297
1	HC	e14	Angry	HB501	Orbi	i10	-35.0785874267962
1	HC	e14	Angry	HB501	Orbi	i11	-38.5107810103593
1	HC	e14	Angry	HB501	Orbi	i12	-21.4596432872177
1	HC	e14	Angry	HB501	Orbi	i13	-14.4893484323701
1	HC	e14	Angry	HB501	Orbi	i14	-38.5578510937911
1	HC	e14	Angry	HB501	Orbi	i15	0.84765375246629
1	HC	e14	Angry	HB501	Orbi	i16	20.4405759809209
1	HC	e14	Angry	HB501	Orbi	i17	2.67161948544555
1	HC	e14	Angry	HB501	Orbi	i18	14.3489226834655
1	HC	e14	Angry	HB501	Orbi	i19	-7.95052934231326
1	HC	e14	Angry	HB501	Orbi	i20	-9.06452131686403
1	HC	e14	Angry	HB501	Zygo	i01	10.1626044021334
1	HC	e14	Angry	HB501	Zygo	i02	7.219198382834
1	HC	e14	Angry	HB501	Zygo	i03	3.57920903646135
1	HC	e14	Angry	HB501	Zygo	i04	16.547951566971
1	HC	e14	Angry	HB501	Zygo	i05	-8.33100000682925
1	HC	e14	Angry	HB501	Zygo	i06	3.28555135936187
1	HC	e14	Angry	HB501	Zygo	i07	19.4708698413566
1	HC	e14	Angry	HB501	Zygo	i08	-6.64417567558339
1	HC	e14	Angry	HB501	Zygo	i09	3.76359874068661
1	HC	e14	Angry	HB501	Zygo	i10	19.0884319362968
1	HC	e14	Angry	HB501	Zygo	i11	7.94992795143038
1	HC	e14	Angry	HB501	Zygo	i12	-1.91833584877314
1	HC	e14	Angry	HB501	Zygo	i13	-6.11832355612618
1	HC	e14	Angry	HB501	Zygo	i14	10.1489459055242
1	HC	e14	Angry	HB501	Zygo	i15	2.18604238231497
1	HC	e14	Angry	HB501	Zygo	i16	-12.4968414726591
1	HC	e14	Angry	HB501	Zygo	i17	19.1362366744292
1	HC	e14	Angry	HB501	Zygo	i18	23.985002970723
1	HC	e14	Angry	HB501	Zygo	i19	11.1869916478293
1	HC	e14	Angry	HB501	Zygo	i20	-11.9983063464205
1	HC	e15	Neutral	HB503	Corru	i01	-23.744217601336
1	HC	e15	Neutral	HB503	Corru	i02	-10.9200438763192
1	HC	e15	Neutral	HB503	Corru	i03	9.43281783253346
1	HC	e15	Neutral	HB503	Corru	i04	-0.59296048965028
1	HC	e15	Neutral	HB503	Corru	i05	-11.9086395780941
1	HC	e15	Neutral	HB503	Corru	i06	-6.64663217741157
1	HC	e15	Neutral	HB503	Corru	i07	-2.56227463661231
1	HC	e15	Neutral	HB503	Corru	i08	-12.8263399705785
1	HC	e15	Neutral	HB503	Corru	i09	-5.52806174193714
1	HC	e15	Neutral	HB503	Corru	i10	-1.37083957770027
1	HC	e15	Neutral	HB503	Corru	i11	-12.2197912133141
1	HC	e15	Neutral	HB503	Corru	i12	-14.6932497818985
1	HC	e15	Neutral	HB503	Corru	i13	-10.6896341211246
1	HC	e15	Neutral	HB503	Corru	i14	-9.14766114405336
1	HC	e15	Neutral	HB503	Corru	i15	-17.6452516881946
1	HC	e15	Neutral	HB503	Corru	i16	-36.3222270579825
1	HC	e15	Neutral	HB503	Corru	i17	-21.14866155564
1	HC	e15	Neutral	HB503	Corru	i18	-4.4823559299003
1	HC	e15	Neutral	HB503	Corru	i19	8.63721491716079
1	HC	e15	Neutral	HB503	Corru	i20	-7.95425677099436
1	HC	e15	Neutral	HB503	Orbi	i01	103.221249483466
1	HC	e15	Neutral	HB503	Orbi	i02	-6.93741050750054
1	HC	e15	Neutral	HB503	Orbi	i03	9.18805677548316
1	HC	e15	Neutral	HB503	Orbi	i04	-20.4297561960042
1	HC	e15	Neutral	HB503	Orbi	i05	-6.793261515102
1	HC	e15	Neutral	HB503	Orbi	i06	-10.9639723618332
1	HC	e15	Neutral	HB503	Orbi	i07	3.17223882605063
1	HC	e15	Neutral	HB503	Orbi	i08	15.9053998212553
1	HC	e15	Neutral	HB503	Orbi	i09	22.1999058226583
1	HC	e15	Neutral	HB503	Orbi	i10	16.3955063954103
1	HC	e15	Neutral	HB503	Orbi	i11	18.0243900095139
1	HC	e15	Neutral	HB503	Orbi	i12	23.0071401800902
1	HC	e15	Neutral	HB503	Orbi	i13	27.6919824330428
1	HC	e15	Neutral	HB503	Orbi	i14	68.9570339903324
1	HC	e15	Neutral	HB503	Orbi	i15	75.3140045551082
1	HC	e15	Neutral	HB503	Orbi	i16	79.5808147301051
1	HC	e15	Neutral	HB503	Orbi	i17	59.0395833133126
1	HC	e15	Neutral	HB503	Orbi	i18	31.3341469743127
1	HC	e15	Neutral	HB503	Orbi	i19	18.3271028935508
1	HC	e15	Neutral	HB503	Orbi	i20	13.7287500360372
1	HC	e15	Neutral	HB503	Zygo	i01	18.3045389807418
1	HC	e15	Neutral	HB503	Zygo	i02	-16.5149544863459
1	HC	e15	Neutral	HB503	Zygo	i03	-3.69063099882345
1	HC	e15	Neutral	HB503	Zygo	i04	-27.661155489504
1	HC	e15	Neutral	HB503	Zygo	i05	-11.9388197411604
1	HC	e15	Neutral	HB503	Zygo	i06	0.724503065205279
1	HC	e15	Neutral	HB503	Zygo	i07	-19.6420831011208
1	HC	e15	Neutral	HB503	Zygo	i08	-5.72790884884513
1	HC	e15	Neutral	HB503	Zygo	i09	-19.2767354015728
1	HC	e15	Neutral	HB503	Zygo	i10	-18.9051953681342
1	HC	e15	Neutral	HB503	Zygo	i11	3.28193696204099
1	HC	e15	Neutral	HB503	Zygo	i12	-2.61935723574215
1	HC	e15	Neutral	HB503	Zygo	i13	-13.3259025326646
1	HC	e15	Neutral	HB503	Zygo	i14	-22.6639420397548
1	HC	e15	Neutral	HB503	Zygo	i15	-19.4563130844015
1	HC	e15	Neutral	HB503	Zygo	i16	-2.79274258468016
1	HC	e15	Neutral	HB503	Zygo	i17	6.63198959687906
1	HC	e15	Neutral	HB503	Zygo	i18	7.21406898259954
1	HC	e15	Neutral	HB503	Zygo	i19	-18.0506532912255
1	HC	e15	Neutral	HB503	Zygo	i20	-6.50814291906619
1	HC	e16	Angry	FB201	Corru	i01	2.80034894092509
1	HC	e16	Angry	FB201	Corru	i02	0.0539094125834507
1	HC	e16	Angry	FB201	Corru	i03	-9.31848700783156
1	HC	e16	Angry	FB201	Corru	i04	11.9198612077669
1	HC	e16	Angry	FB201	Corru	i05	19.2456602922871
1	HC	e16	Angry	FB201	Corru	i06	5.75458475049745
1	HC	e16	Angry	FB201	Corru	i07	-3.76679768287543
1	HC	e16	Angry	FB201	Corru	i08	-2.67096635072483
1	HC	e16	Angry	FB201	Corru	i09	-0.943904805779083
1	HC	e16	Angry	FB201	Corru	i10	-21.5686658890642
1	HC	e16	Angry	FB201	Corru	i11	-37.5023279064525
1	HC	e16	Angry	FB201	Corru	i12	-12.1335385158249
1	HC	e16	Angry	FB201	Corru	i13	-20.4963586642228
1	HC	e16	Angry	FB201	Corru	i14	-23.5388098762044
1	HC	e16	Angry	FB201	Corru	i15	-20.2787606716133
1	HC	e16	Angry	FB201	Corru	i16	-2.45532870039108
1	HC	e16	Angry	FB201	Corru	i17	-2.49845623045783
1	HC	e16	Angry	FB201	Corru	i18	4.88027209550789
1	HC	e16	Angry	FB201	Corru	i19	14.2428668045441
1	HC	e16	Angry	FB201	Corru	i20	-7.62671162384951
1	HC	e16	Angry	FB201	Orbi	i01	-38.34778872621
1	HC	e16	Angry	FB201	Orbi	i02	-1.05334724576371
1	HC	e16	Angry	FB201	Orbi	i03	-11.3932417693967
1	HC	e16	Angry	FB201	Orbi	i04	-29.1127048503076
1	HC	e16	Angry	FB201	Orbi	i05	-7.3658764595068
1	HC	e16	Angry	FB201	Orbi	i06	-10.9116576408988
1	HC	e16	Angry	FB201	Orbi	i07	-28.923848329328
1	HC	e16	Angry	FB201	Orbi	i08	-25.7699444289687
1	HC	e16	Angry	FB201	Orbi	i09	-10.3214810128375
1	HC	e16	Angry	FB201	Orbi	i10	-13.5225990434417
1	HC	e16	Angry	FB201	Orbi	i11	-43.513014575002
1	HC	e16	Angry	FB201	Orbi	i12	-20.9918744481848
1	HC	e16	Angry	FB201	Orbi	i13	-4.75493505696384
1	HC	e16	Angry	FB201	Orbi	i14	-18.2770619591031
1	HC	e16	Angry	FB201	Orbi	i15	-5.26012625058426
1	HC	e16	Angry	FB201	Orbi	i16	-9.84461829736403
1	HC	e16	Angry	FB201	Orbi	i17	-5.47731124971082
1	HC	e16	Angry	FB201	Orbi	i18	-24.8681545412911
1	HC	e16	Angry	FB201	Orbi	i19	-37.143828404965
1	HC	e16	Angry	FB201	Orbi	i20	-29.2921185452382
1	HC	e16	Angry	FB201	Zygo	i01	-0.216658642272511
1	HC	e16	Angry	FB201	Zygo	i02	-25.2046220510352
1	HC	e16	Angry	FB201	Zygo	i03	-22.2075108329321
1	HC	e16	Angry	FB201	Zygo	i04	-17.4711121810303
1	HC	e16	Angry	FB201	Zygo	i05	-5.25999037072701
1	HC	e16	Angry	FB201	Zygo	i06	-5.75950890707751
1	HC	e16	Angry	FB201	Zygo	i07	10.8449687048628
1	HC	e16	Angry	FB201	Zygo	i08	-1.38420799229658
1	HC	e16	Angry	FB201	Zygo	i09	2.413336543091
1	HC	e16	Angry	FB201	Zygo	i10	9.53899855560906
1	HC	e16	Angry	FB201	Zygo	i11	1.40828117477131
1	HC	e16	Angry	FB201	Zygo	i12	7.90202214732787
1	HC	e16	Angry	FB201	Zygo	i13	7.45064997592683
1	HC	e16	Angry	FB201	Zygo	i14	-9.86398651901781
1	HC	e16	Angry	FB201	Zygo	i15	-11.7176215695715
1	HC	e16	Angry	FB201	Zygo	i16	-2.96100144439094
1	HC	e16	Angry	FB201	Zygo	i17	-12.8610977371208
1	HC	e16	Angry	FB201	Zygo	i18	-21.9487241213288
1	HC	e16	Angry	FB201	Zygo	i19	-18.6868078960039
1	HC	e16	Angry	FB201	Zygo	i20	-9.00337024554646
1	HC	e17	Neutral	HB203	Corru	i01	1.02151144964256
1	HC	e17	Neutral	HB203	Corru	i02	7.99296399696614
1	HC	e17	Neutral	HB203	Corru	i03	-10.6441959250712
1	HC	e17	Neutral	HB203	Corru	i04	-9.77097128758497
1	HC	e17	Neutral	HB203	Corru	i05	-7.27501914101232
1	HC	e17	Neutral	HB203	Corru	i06	2.14935189518437
1	HC	e17	Neutral	HB203	Corru	i07	1.92880439947427
1	HC	e17	Neutral	HB203	Corru	i08	-0.0202616805001919
1	HC	e17	Neutral	HB203	Corru	i09	-3.85742949204145
1	HC	e17	Neutral	HB203	Corru	i10	7.03367204408082
1	HC	e17	Neutral	HB203	Corru	i11	5.92914149645959
1	HC	e17	Neutral	HB203	Corru	i12	-0.185224035015048
1	HC	e17	Neutral	HB203	Corru	i13	-10.0757930296233
1	HC	e17	Neutral	HB203	Corru	i14	-12.1037541487136
1	HC	e17	Neutral	HB203	Corru	i15	-8.79374864399151
1	HC	e17	Neutral	HB203	Corru	i16	-9.95207126373714
1	HC	e17	Neutral	HB203	Corru	i17	-16.747803042121
1	HC	e17	Neutral	HB203	Corru	i18	-0.558182401744299
1	HC	e17	Neutral	HB203	Corru	i19	7.28470171399473
1	HC	e17	Neutral	HB203	Corru	i20	-5.58236193816422
1	HC	e17	Neutral	HB203	Orbi	i01	25.0822406169194
1	HC	e17	Neutral	HB203	Orbi	i02	76.4462873142892
1	HC	e17	Neutral	HB203	Orbi	i03	55.9588108389308
1	HC	e17	Neutral	HB203	Orbi	i04	10.6155423290543
1	HC	e17	Neutral	HB203	Orbi	i05	25.9390730908701
1	HC	e17	Neutral	HB203	Orbi	i06	21.172942454519
1	HC	e17	Neutral	HB203	Orbi	i07	28.7084780513181
1	HC	e17	Neutral	HB203	Orbi	i08	1.32809033462369
1	HC	e17	Neutral	HB203	Orbi	i09	-11.0577290879324
1	HC	e17	Neutral	HB203	Orbi	i10	20.5379683890019
1	HC	e17	Neutral	HB203	Orbi	i11	84.1501292899001
1	HC	e17	Neutral	HB203	Orbi	i12	34.4997475404318
1	HC	e17	Neutral	HB203	Orbi	i13	13.0483345318788
1	HC	e17	Neutral	HB203	Orbi	i14	12.4516119160916
1	HC	e17	Neutral	HB203	Orbi	i15	8.35105650504154
1	HC	e17	Neutral	HB203	Orbi	i16	-11.3101886561501
1	HC	e17	Neutral	HB203	Orbi	i17	16.0242973208685
1	HC	e17	Neutral	HB203	Orbi	i18	69.8134859311168
1	HC	e17	Neutral	HB203	Orbi	i19	17.3018957418486
1	HC	e17	Neutral	HB203	Orbi	i20	6.59148981746408
1	HC	e17	Neutral	HB203	Zygo	i01	-8.61207830524874
1	HC	e17	Neutral	HB203	Zygo	i02	1.1931125178013
1	HC	e17	Neutral	HB203	Zygo	i03	-3.84916768307224
1	HC	e17	Neutral	HB203	Zygo	i04	-27.152678881704
1	HC	e17	Neutral	HB203	Zygo	i05	-11.4398435530359
1	HC	e17	Neutral	HB203	Zygo	i06	-3.48803139841508
1	HC	e17	Neutral	HB203	Zygo	i07	22.2207837338766
1	HC	e17	Neutral	HB203	Zygo	i08	114.644417037456
1	HC	e17	Neutral	HB203	Zygo	i09	5.10428661955996
1	HC	e17	Neutral	HB203	Zygo	i10	-0.312757650297418
1	HC	e17	Neutral	HB203	Zygo	i11	-2.06392793627648
1	HC	e17	Neutral	HB203	Zygo	i12	17.9416594552975
1	HC	e17	Neutral	HB203	Zygo	i13	31.4059103700625
1	HC	e17	Neutral	HB203	Zygo	i14	6.62378457198537
1	HC	e17	Neutral	HB203	Zygo	i15	-0.442221601400928
1	HC	e17	Neutral	HB203	Zygo	i16	19.6792019569498
1	HC	e17	Neutral	HB203	Zygo	i17	36.8161407477565
1	HC	e17	Neutral	HB203	Zygo	i18	16.5516254539756
1	HC	e17	Neutral	HB203	Zygo	i19	-0.428593817074245
1	HC	e17	Neutral	HB203	Zygo	i20	-2.09118350492984
1	HC	e18	Happy	FB202	Corru	i01	12.9509735056185
1	HC	e18	Happy	FB202	Corru	i02	19.232884469831
1	HC	e18	Happy	FB202	Corru	i03	12.2176906308592
1	HC	e18	Happy	FB202	Corru	i04	10.0450678558918
1	HC	e18	Happy	FB202	Corru	i05	5.21520218823226
1	HC	e18	Happy	FB202	Corru	i06	-15.3620947205448
1	HC	e18	Happy	FB202	Corru	i07	-0.0539071816345376
1	HC	e18	Happy	FB202	Corru	i08	14.0853838935506
1	HC	e18	Happy	FB202	Corru	i09	7.17727839519952
1	HC	e18	Happy	FB202	Corru	i10	8.06665613933826
1	HC	e18	Happy	FB202	Corru	i11	-3.60597298832737
1	HC	e18	Happy	FB202	Corru	i12	-17.5564981749606
1	HC	e18	Happy	FB202	Corru	i13	-18.3333424086164
1	HC	e18	Happy	FB202	Corru	i14	-6.1416070874331
1	HC	e18	Happy	FB202	Corru	i15	-6.57903573301969
1	HC	e18	Happy	FB202	Corru	i16	-16.3113693331663
1	HC	e18	Happy	FB202	Corru	i17	-11.4234218536447
1	HC	e18	Happy	FB202	Corru	i18	11.6296122857552
1	HC	e18	Happy	FB202	Corru	i19	-1.82358738680854
1	HC	e18	Happy	FB202	Corru	i20	10.1703067627195
1	HC	e18	Happy	FB202	Orbi	i01	4.0027601637279
1	HC	e18	Happy	FB202	Orbi	i02	1.45692733137125
1	HC	e18	Happy	FB202	Orbi	i03	-13.9330764847642
1	HC	e18	Happy	FB202	Orbi	i04	-10.6919751376161
1	HC	e18	Happy	FB202	Orbi	i05	-24.1530008939167
1	HC	e18	Happy	FB202	Orbi	i06	2.37175432451788
1	HC	e18	Happy	FB202	Orbi	i07	24.8399052761993
1	HC	e18	Happy	FB202	Orbi	i08	13.8515261928037
1	HC	e18	Happy	FB202	Orbi	i09	45.8652433701181
1	HC	e18	Happy	FB202	Orbi	i10	20.6212459420888
1	HC	e18	Happy	FB202	Orbi	i11	26.6381937655847
1	HC	e18	Happy	FB202	Orbi	i12	35.7812361142331
1	HC	e18	Happy	FB202	Orbi	i13	4.16481523108529
1	HC	e18	Happy	FB202	Orbi	i14	-12.359574056552
1	HC	e18	Happy	FB202	Orbi	i15	-8.61662475887774
1	HC	e18	Happy	FB202	Orbi	i16	-15.5849926552461
1	HC	e18	Happy	FB202	Orbi	i17	-7.0483499134835
1	HC	e18	Happy	FB202	Orbi	i18	11.1906865384515
1	HC	e18	Happy	FB202	Orbi	i19	-2.2598840522131
1	HC	e18	Happy	FB202	Orbi	i20	2.34561641042798
1	HC	e18	Happy	FB202	Zygo	i01	-4.70764687416434
1	HC	e18	Happy	FB202	Zygo	i02	-32.2396493390227
1	HC	e18	Happy	FB202	Zygo	i03	-32.3733562766687
1	HC	e18	Happy	FB202	Zygo	i04	-14.503133393017
1	HC	e18	Happy	FB202	Zygo	i05	-10.7651524840424
1	HC	e18	Happy	FB202	Zygo	i06	-8.74210838400632
1	HC	e18	Happy	FB202	Zygo	i07	-2.73110953504866
1	HC	e18	Happy	FB202	Zygo	i08	-3.32988408189841
1	HC	e18	Happy	FB202	Zygo	i09	-7.13762513225361
1	HC	e18	Happy	FB202	Zygo	i10	-10.6721389622016
1	HC	e18	Happy	FB202	Zygo	i11	-14.9216942413003
1	HC	e18	Happy	FB202	Zygo	i12	-9.99779092885628
1	HC	e18	Happy	FB202	Zygo	i13	0.966177958120653
1	HC	e18	Happy	FB202	Zygo	i14	5.72730760734341
1	HC	e18	Happy	FB202	Zygo	i15	-2.8880698531549
1	HC	e18	Happy	FB202	Zygo	i16	23.1266495366764
1	HC	e18	Happy	FB202	Zygo	i17	28.4458603169436
1	HC	e18	Happy	FB202	Zygo	i18	-6.08540966643026
1	HC	e18	Happy	FB202	Zygo	i19	-5.21922124428839
1	HC	e18	Happy	FB202	Zygo	i20	23.8475043309421
1	HC	e19	Angry	HB201	Corru	i01	1.09069520631145
1	HC	e19	Angry	HB201	Corru	i02	-15.3384607515951
1	HC	e19	Angry	HB201	Corru	i03	-5.05805106959735
1	HC	e19	Angry	HB201	Corru	i04	-1.2428554988684
1	HC	e19	Angry	HB201	Corru	i05	-10.142314626568
1	HC	e19	Angry	HB201	Corru	i06	-8.55997544976793
1	HC	e19	Angry	HB201	Corru	i07	-6.65477514800465
1	HC	e19	Angry	HB201	Corru	i08	-5.0852225504111
1	HC	e19	Angry	HB201	Corru	i09	-9.03787384760956
1	HC	e19	Angry	HB201	Corru	i10	-10.8967227997494
1	HC	e19	Angry	HB201	Corru	i11	-26.1654966946693
1	HC	e19	Angry	HB201	Corru	i12	-27.0669505287251
1	HC	e19	Angry	HB201	Corru	i13	-24.651885381104
1	HC	e19	Angry	HB201	Corru	i14	-20.3284232869181
1	HC	e19	Angry	HB201	Corru	i15	-4.29405296201108
1	HC	e19	Angry	HB201	Corru	i16	0.318705486721139
1	HC	e19	Angry	HB201	Corru	i17	-15.7604178654085
1	HC	e19	Angry	HB201	Corru	i18	-8.30744051044025
1	HC	e19	Angry	HB201	Corru	i19	-10.5738616747862
1	HC	e19	Angry	HB201	Corru	i20	-11.2723285639393
1	HC	e19	Angry	HB201	Orbi	i01	-7.90918518819774
1	HC	e19	Angry	HB201	Orbi	i02	23.0199076804197
1	HC	e19	Angry	HB201	Orbi	i03	11.3071151147894
1	HC	e19	Angry	HB201	Orbi	i04	14.1946438375663
1	HC	e19	Angry	HB201	Orbi	i05	-1.72234987900848
1	HC	e19	Angry	HB201	Orbi	i06	-1.3207393700307
1	HC	e19	Angry	HB201	Orbi	i07	-14.4417105557476
1	HC	e19	Angry	HB201	Orbi	i08	-19.957500457531
1	HC	e19	Angry	HB201	Orbi	i09	-20.8623950220632
1	HC	e19	Angry	HB201	Orbi	i10	-16.7751184496818
1	HC	e19	Angry	HB201	Orbi	i11	-18.3205563576469
1	HC	e19	Angry	HB201	Orbi	i12	7.77904304857962
1	HC	e19	Angry	HB201	Orbi	i13	-13.9587612095085
1	HC	e19	Angry	HB201	Orbi	i14	1.19059723041259
1	HC	e19	Angry	HB201	Orbi	i15	6.0760111434207
1	HC	e19	Angry	HB201	Orbi	i16	-11.9252902779755
1	HC	e19	Angry	HB201	Orbi	i17	-11.1525713239929
1	HC	e19	Angry	HB201	Orbi	i18	-21.8181263598837
1	HC	e19	Angry	HB201	Orbi	i19	5.35412896272648
1	HC	e19	Angry	HB201	Orbi	i20	-4.10151086890212
1	HC	e19	Angry	HB201	Zygo	i01	-3.56790148005276
1	HC	e19	Angry	HB201	Zygo	i02	13.4464085687963
1	HC	e19	Angry	HB201	Zygo	i03	16.4091653244782
1	HC	e19	Angry	HB201	Zygo	i04	-1.51319321548587
1	HC	e19	Angry	HB201	Zygo	i05	0.422209407912629
1	HC	e19	Angry	HB201	Zygo	i06	-11.8331311765525
1	HC	e19	Angry	HB201	Zygo	i07	-6.52403014455866
1	HC	e19	Angry	HB201	Zygo	i08	3.23252006654605
1	HC	e19	Angry	HB201	Zygo	i09	-0.797359368475472
1	HC	e19	Angry	HB201	Zygo	i10	-3.75348803298138
1	HC	e19	Angry	HB201	Zygo	i11	-14.2855249116807
1	HC	e19	Angry	HB201	Zygo	i12	-4.7477017093847
1	HC	e19	Angry	HB201	Zygo	i13	22.3346788358421
1	HC	e19	Angry	HB201	Zygo	i14	-4.4759499711678
1	HC	e19	Angry	HB201	Zygo	i15	13.2608220158676
1	HC	e19	Angry	HB201	Zygo	i16	41.4235814227861
1	HC	e19	Angry	HB201	Zygo	i17	3.49764371358694
1	HC	e19	Angry	HB201	Zygo	i18	-6.92171561512
1	HC	e19	Angry	HB201	Zygo	i19	-16.3932579056557
1	HC	e19	Angry	HB201	Zygo	i20	-9.65911727081717
1	HC	e20	Neutral	FB203	Corru	i01	-6.04176100791096
1	HC	e20	Neutral	FB203	Corru	i02	-0.871995113862154
1	HC	e20	Neutral	FB203	Corru	i03	-13.3870829982708
1	HC	e20	Neutral	FB203	Corru	i04	-21.9797238171824
1	HC	e20	Neutral	FB203	Corru	i05	-12.557148635604
1	HC	e20	Neutral	FB203	Corru	i06	-7.82410548385173
1	HC	e20	Neutral	FB203	Corru	i07	-9.61128452889541
1	HC	e20	Neutral	FB203	Corru	i08	-7.72419105572485
1	HC	e20	Neutral	FB203	Corru	i09	-4.24007825555855
1	HC	e20	Neutral	FB203	Corru	i10	4.87469602646765
1	HC	e20	Neutral	FB203	Corru	i11	-3.68571433175779
1	HC	e20	Neutral	FB203	Corru	i12	-18.9049378677294
1	HC	e20	Neutral	FB203	Corru	i13	-27.0785826977218
1	HC	e20	Neutral	FB203	Corru	i14	-13.0277133616209
1	HC	e20	Neutral	FB203	Corru	i15	-14.4732495233921
1	HC	e20	Neutral	FB203	Corru	i16	-19.8718516883121
1	HC	e20	Neutral	FB203	Corru	i17	-17.1628814676463
1	HC	e20	Neutral	FB203	Corru	i18	-9.04402842082023
1	HC	e20	Neutral	FB203	Corru	i19	-5.20538055310694
1	HC	e20	Neutral	FB203	Corru	i20	-14.0429728732328
1	HC	e20	Neutral	FB203	Orbi	i01	37.1488658554905
1	HC	e20	Neutral	FB203	Orbi	i02	104.312041934489
1	HC	e20	Neutral	FB203	Orbi	i03	36.3503395713258
1	HC	e20	Neutral	FB203	Orbi	i04	12.528956460552
1	HC	e20	Neutral	FB203	Orbi	i05	15.7942174047105
1	HC	e20	Neutral	FB203	Orbi	i06	-4.1452210969063
1	HC	e20	Neutral	FB203	Orbi	i07	9.41391333222647
1	HC	e20	Neutral	FB203	Orbi	i08	9.76969236972557
1	HC	e20	Neutral	FB203	Orbi	i09	42.6278630329768
1	HC	e20	Neutral	FB203	Orbi	i10	63.7453254587573
1	HC	e20	Neutral	FB203	Orbi	i11	5.69009273973578
1	HC	e20	Neutral	FB203	Orbi	i12	18.3162954705375
1	HC	e20	Neutral	FB203	Orbi	i13	13.3828261505499
1	HC	e20	Neutral	FB203	Orbi	i14	33.2273902421669
1	HC	e20	Neutral	FB203	Orbi	i15	31.0531850130057
1	HC	e20	Neutral	FB203	Orbi	i16	6.3937446139007
1	HC	e20	Neutral	FB203	Orbi	i17	45.3238775171367
1	HC	e20	Neutral	FB203	Orbi	i18	10.789592277223
1	HC	e20	Neutral	FB203	Orbi	i19	1.30215127724674
1	HC	e20	Neutral	FB203	Orbi	i20	8.89210407722778
1	HC	e20	Neutral	FB203	Zygo	i01	-13.4392989309211
1	HC	e20	Neutral	FB203	Zygo	i02	-4.07843338815789
1	HC	e20	Neutral	FB203	Zygo	i03	-11.0300164473684
1	HC	e20	Neutral	FB203	Zygo	i04	8.88671875
1	HC	e20	Neutral	FB203	Zygo	i05	15.8383018092105
1	HC	e20	Neutral	FB203	Zygo	i06	-6.24357524671053
1	HC	e20	Neutral	FB203	Zygo	i07	-17.2877261513158
1	HC	e20	Neutral	FB203	Zygo	i08	-10.5545847039474
1	HC	e20	Neutral	FB203	Zygo	i09	-3.40383429276316
1	HC	e20	Neutral	FB203	Zygo	i10	-11.9037828947368
1	HC	e20	Neutral	FB203	Zygo	i11	-14.0368009868421
1	HC	e20	Neutral	FB203	Zygo	i12	-0.486996299342114
1	HC	e20	Neutral	FB203	Zygo	i13	-4.35469777960527
1	HC	e20	Neutral	FB203	Zygo	i14	20.6375925164474
1	HC	e20	Neutral	FB203	Zygo	i15	14.2321134868421
1	HC	e20	Neutral	FB203	Zygo	i16	-2.99907483552632
1	HC	e20	Neutral	FB203	Zygo	i17	-1.70769942434211
1	HC	e20	Neutral	FB203	Zygo	i18	-1.5406558388158
1	HC	e20	Neutral	FB203	Zygo	i19	-6.65475945723686
1	HC	e20	Neutral	FB203	Zygo	i20	2.61615953947368
1	HC	e21	Happy	FB502	Corru	i01	0.957035007380481
1	HC	e21	Happy	FB502	Corru	i02	-6.85674320429631
1	HC	e21	Happy	FB502	Corru	i03	-2.90850184377118
1	HC	e21	Happy	FB502	Corru	i04	-6.99158751305742
1	HC	e21	Happy	FB502	Corru	i05	-16.2976427416904
1	HC	e21	Happy	FB502	Corru	i06	-7.93369975026833
1	HC	e21	Happy	FB502	Corru	i07	-2.61544021273037
1	HC	e21	Happy	FB502	Corru	i08	-13.1332962960965
1	HC	e21	Happy	FB502	Corru	i09	-23.687110861799
1	HC	e21	Happy	FB502	Corru	i10	-7.91931635733381
1	HC	e21	Happy	FB502	Corru	i11	-13.1512755372647
1	HC	e21	Happy	FB502	Corru	i12	-1.29037013863793
1	HC	e21	Happy	FB502	Corru	i13	15.5615726082665
1	HC	e21	Happy	FB502	Corru	i14	-0.585583884846552
1	HC	e21	Happy	FB502	Corru	i15	-16.6266628550675
1	HC	e21	Happy	FB502	Corru	i16	-24.7568757113037
1	HC	e21	Happy	FB502	Corru	i17	-0.691661407738613
1	HC	e21	Happy	FB502	Corru	i18	9.97542237732314
1	HC	e21	Happy	FB502	Corru	i19	2.91497437059172
1	HC	e21	Happy	FB502	Corru	i20	-1.1519299816432
1	HC	e21	Happy	FB502	Orbi	i01	-11.4260102054889
1	HC	e21	Happy	FB502	Orbi	i02	14.4945524755206
1	HC	e21	Happy	FB502	Orbi	i03	-7.24727623776031
1	HC	e21	Happy	FB502	Orbi	i04	-4.30975037925803
1	HC	e21	Happy	FB502	Orbi	i05	15.4323541580472
1	HC	e21	Happy	FB502	Orbi	i06	-3.34436629430423
1	HC	e21	Happy	FB502	Orbi	i07	-6.53013377465177
1	HC	e21	Happy	FB502	Orbi	i08	22.5693007860985
1	HC	e21	Happy	FB502	Orbi	i09	36.2432767894084
1	HC	e21	Happy	FB502	Orbi	i10	60.7502413460212
1	HC	e21	Happy	FB502	Orbi	i11	92.6286029513171
1	HC	e21	Happy	FB502	Orbi	i12	113.439525582678
1	HC	e21	Happy	FB502	Orbi	i13	116.81147427941
1	HC	e21	Happy	FB502	Orbi	i14	38.3602261756999
1	HC	e21	Happy	FB502	Orbi	i15	34.6779754516619
1	HC	e21	Happy	FB502	Orbi	i16	46.572886498414
1	HC	e21	Happy	FB502	Orbi	i17	57.0128258171287
1	HC	e21	Happy	FB502	Orbi	i18	19.5352365191008
1	HC	e21	Happy	FB502	Orbi	i19	47.7037649979313
1	HC	e21	Happy	FB502	Orbi	i20	9.79175286167426
1	HC	e21	Happy	FB502	Zygo	i01	-0.0295568742468598
1	HC	e21	Happy	FB502	Zygo	i02	-19.7587704340313
1	HC	e21	Happy	FB502	Zygo	i03	-14.0577041129527
1	HC	e21	Happy	FB502	Zygo	i04	13.0038878657663
1	HC	e21	Happy	FB502	Zygo	i05	16.2721960757565
1	HC	e21	Happy	FB502	Zygo	i06	-25.6076211263443
1	HC	e21	Happy	FB502	Zygo	i07	-19.3893095059455
1	HC	e21	Happy	FB502	Zygo	i08	-12.4604961007662
1	HC	e21	Happy	FB502	Zygo	i09	3.23875133574336
1	HC	e21	Happy	FB502	Zygo	i10	1.01061773867175
1	HC	e21	Happy	FB502	Zygo	i11	-5.16222176750109
1	HC	e21	Happy	FB502	Zygo	i12	-10.3687788463725
1	HC	e21	Happy	FB502	Zygo	i13	-11.7215742445945
1	HC	e21	Happy	FB502	Zygo	i14	11.2929995680149
1	HC	e21	Happy	FB502	Zygo	i15	-4.28688356865153
1	HC	e21	Happy	FB502	Zygo	i16	-7.30509515039902
1	HC	e21	Happy	FB502	Zygo	i17	-7.54382375008526
1	HC	e21	Happy	FB502	Zygo	i18	-13.4097264852329
1	HC	e21	Happy	FB502	Zygo	i19	-9.08419161948935
1	HC	e21	Happy	FB502	Zygo	i20	-15.7003842393652
1	HC	e22	Happy	HB202	Corru	i01	11.9348370927318
1	HC	e22	Happy	HB202	Corru	i02	0.509607351712614
1	HC	e22	Happy	HB202	Corru	i03	7.86800334168754
1	HC	e22	Happy	HB202	Corru	i04	7.19799498746866
1	HC	e22	Happy	HB202	Corru	i05	-7.07268170426066
1	HC	e22	Happy	HB202	Corru	i06	-9.80952380952382
1	HC	e22	Happy	HB202	Corru	i07	17.1495405179616
1	HC	e22	Happy	HB202	Corru	i08	4.17710944026734
1	HC	e22	Happy	HB202	Corru	i09	-17.2882205513784
1	HC	e22	Happy	HB202	Corru	i10	-14.8237259816207
1	HC	e22	Happy	HB202	Corru	i11	-6.06850459482038
1	HC	e22	Happy	HB202	Corru	i12	24.3341687552214
1	HC	e22	Happy	HB202	Corru	i13	3.94987468671679
1	HC	e22	Happy	HB202	Corru	i14	1.28153717627401
1	HC	e22	Happy	HB202	Corru	i15	2.25229741019214
1	HC	e22	Happy	HB202	Corru	i16	1.92982456140351
1	HC	e22	Happy	HB202	Corru	i17	8.70843776106933
1	HC	e22	Happy	HB202	Corru	i18	-3.42690058479533
1	HC	e22	Happy	HB202	Corru	i19	2.32581453634085
1	HC	e22	Happy	HB202	Corru	i20	7.10275689223057
1	HC	e22	Happy	HB202	Orbi	i01	-0.119150939233034
1	HC	e22	Happy	HB202	Orbi	i02	22.66662744002
1	HC	e22	Happy	HB202	Orbi	i03	48.0781394801489
1	HC	e22	Happy	HB202	Orbi	i04	8.14050984833997
1	HC	e22	Happy	HB202	Orbi	i05	17.621100013239
1	HC	e22	Happy	HB202	Orbi	i06	4.86753651755637
1	HC	e22	Happy	HB202	Orbi	i07	26.0131507332931
1	HC	e22	Happy	HB202	Orbi	i08	18.0109148144334
1	HC	e22	Happy	HB202	Orbi	i09	86.8683896971213
1	HC	e22	Happy	HB202	Orbi	i10	62.280637236875
1	HC	e22	Happy	HB202	Orbi	i11	44.5771612656477
1	HC	e22	Happy	HB202	Orbi	i12	58.0809343787235
1	HC	e22	Happy	HB202	Orbi	i13	53.2339918506642
1	HC	e22	Happy	HB202	Orbi	i14	60.0373633809447
1	HC	e22	Happy	HB202	Orbi	i15	58.5295891499095
1	HC	e22	Happy	HB202	Orbi	i16	62.1556023006428
1	HC	e22	Happy	HB202	Orbi	i17	12.119562819023
1	HC	e22	Happy	HB202	Orbi	i18	-8.90837145673057
1	HC	e22	Happy	HB202	Orbi	i19	32.456127447375
1	HC	e22	Happy	HB202	Orbi	i20	14.9659463673673
1	HC	e22	Happy	HB202	Zygo	i01	-0.865369888191134
1	HC	e22	Happy	HB202	Zygo	i02	1.04278347883802
1	HC	e22	Happy	HB202	Zygo	i03	14.1126767754123
1	HC	e22	Happy	HB202	Zygo	i04	12.4980854648491
1	HC	e22	Happy	HB202	Zygo	i05	-4.40087813345586
1	HC	e22	Happy	HB202	Zygo	i06	-7.61729718690968
1	HC	e22	Happy	HB202	Zygo	i07	-9.88283044876703
1	HC	e22	Happy	HB202	Zygo	i08	22.3515597079696
1	HC	e22	Happy	HB202	Zygo	i09	58.3894930310921
1	HC	e22	Happy	HB202	Zygo	i10	-6.42390360953694
1	HC	e22	Happy	HB202	Zygo	i11	-6.97911880328789
1	HC	e22	Happy	HB202	Zygo	i12	3.66569663552357
1	HC	e22	Happy	HB202	Zygo	i13	-2.35870730586613
1	HC	e22	Happy	HB202	Zygo	i14	-7.65558788992698
1	HC	e22	Happy	HB202	Zygo	i15	-2.89477714810843
1	HC	e22	Happy	HB202	Zygo	i16	0.251442283146989
1	HC	e22	Happy	HB202	Zygo	i17	6.21841017001073
1	HC	e22	Happy	HB202	Zygo	i18	9.81773625363763
1	HC	e22	Happy	HB202	Zygo	i19	0.410986879052447
1	HC	e22	Happy	HB202	Zygo	i20	5.3887782713024
1	HC	e23	Angry	FB501	Corru	i01	11.5767806905529
1	HC	e23	Angry	FB501	Corru	i02	-7.94609980159944
1	HC	e23	Angry	FB501	Corru	i03	-3.26278907260536
1	HC	e23	Angry	FB501	Corru	i04	-15.0743134861177
1	HC	e23	Angry	FB501	Corru	i05	2.49925248744095
1	HC	e23	Angry	FB501	Corru	i06	29.6112439104571
1	HC	e23	Angry	FB501	Corru	i07	0.136947604738481
1	HC	e23	Angry	FB501	Corru	i08	-0.586611513180181
1	HC	e23	Angry	FB501	Corru	i09	16.1741894238124
1	HC	e23	Angry	FB501	Corru	i10	5.79326363157294
1	HC	e23	Angry	FB501	Corru	i11	-7.49676628544904
1	HC	e23	Angry	FB501	Corru	i12	-1.95113167619574
1	HC	e23	Angry	FB501	Corru	i13	-1.102023487588
1	HC	e23	Angry	FB501	Corru	i14	-1.86357771900467
1	HC	e23	Angry	FB501	Corru	i15	-10.3034487999326
1	HC	e23	Angry	FB501	Corru	i16	-7.94940372451231
1	HC	e23	Angry	FB501	Corru	i17	-7.51824178438269
1	HC	e23	Angry	FB501	Corru	i18	8.05149494251999
1	HC	e23	Angry	FB501	Corru	i19	9.30202976504152
1	HC	e23	Angry	FB501	Corru	i20	8.19191166631699
1	HC	e23	Angry	FB501	Orbi	i01	-24.6548980037657
1	HC	e23	Angry	FB501	Orbi	i02	12.4663219981068
1	HC	e23	Angry	FB501	Orbi	i03	-29.5856695550863
1	HC	e23	Angry	FB501	Orbi	i04	-39.3535904130822
1	HC	e23	Angry	FB501	Orbi	i05	-29.6220782057817
1	HC	e23	Angry	FB501	Orbi	i06	-31.4373095047383
1	HC	e23	Angry	FB501	Orbi	i07	-20.2858599203171
1	HC	e23	Angry	FB501	Orbi	i08	-31.9366281428467
1	HC	e23	Angry	FB501	Orbi	i09	-36.0039945491049
1	HC	e23	Angry	FB501	Orbi	i10	-27.2139060240713
1	HC	e23	Angry	FB501	Orbi	i11	8.35734570533958
1	HC	e23	Angry	FB501	Orbi	i12	-7.47521611134806
1	HC	e23	Angry	FB501	Orbi	i13	-23.9111212824167
1	HC	e23	Angry	FB501	Orbi	i14	-32.4983616107187
1	HC	e23	Angry	FB501	Orbi	i15	-40.9711747511209
1	HC	e23	Angry	FB501	Orbi	i16	-29.5440596685773
1	HC	e23	Angry	FB501	Orbi	i17	-24.9617709167698
1	HC	e23	Angry	FB501	Orbi	i18	3.90508784887289
1	HC	e23	Angry	FB501	Orbi	i19	5.5382758943525
1	HC	e23	Angry	FB501	Orbi	i20	-27.7132246621797
1	HC	e23	Angry	FB501	Zygo	i01	-14.5119707859483
1	HC	e23	Angry	FB501	Zygo	i02	-1.74450014018916
1	HC	e23	Angry	FB501	Zygo	i03	-15.0316964255185
1	HC	e23	Angry	FB501	Zygo	i04	-6.64770123981919
1	HC	e23	Angry	FB501	Zygo	i05	1.36017670671745
1	HC	e23	Angry	FB501	Zygo	i06	-2.74975894304218
1	HC	e23	Angry	FB501	Zygo	i07	-0.57511745115605
1	HC	e23	Angry	FB501	Zygo	i08	5.01877166948185
1	HC	e23	Angry	FB501	Zygo	i09	12.6847248531433
1	HC	e23	Angry	FB501	Zygo	i10	29.521100177117
1	HC	e23	Angry	FB501	Zygo	i11	18.5931847556264
1	HC	e23	Angry	FB501	Zygo	i12	0.901997524464719
1	HC	e23	Angry	FB501	Zygo	i13	-7.95385383400236
1	HC	e23	Angry	FB501	Zygo	i14	6.270216301605
1	HC	e23	Angry	FB501	Zygo	i15	3.17921644521339
1	HC	e23	Angry	FB501	Zygo	i16	4.45801505836656
1	HC	e23	Angry	FB501	Zygo	i17	-6.91440255486183
1	HC	e23	Angry	FB501	Zygo	i18	0.737873638284637
1	HC	e23	Angry	FB501	Zygo	i19	10.5032448659997
1	HC	e23	Angry	FB501	Zygo	i20	8.31492638359856
1	HC	e24	Neutral	FB503	Corru	i01	3.90129384682009
1	HC	e24	Neutral	FB503	Corru	i02	-7.30039582747696
1	HC	e24	Neutral	FB503	Corru	i03	-11.1842155246423
1	HC	e24	Neutral	FB503	Corru	i04	-3.40745918266565
1	HC	e24	Neutral	FB503	Corru	i05	-1.43819849114516
1	HC	e24	Neutral	FB503	Corru	i06	-16.1058477621692
1	HC	e24	Neutral	FB503	Corru	i07	-12.8131101707148
1	HC	e24	Neutral	FB503	Corru	i08	-4.82970301543043
1	HC	e24	Neutral	FB503	Corru	i09	-1.7177848856203
1	HC	e24	Neutral	FB503	Corru	i10	-19.9136928956185
1	HC	e24	Neutral	FB503	Corru	i11	-5.84776216922575
1	HC	e24	Neutral	FB503	Corru	i12	-16.2304460466636
1	HC	e24	Neutral	FB503	Corru	i13	-27.9320483502124
1	HC	e24	Neutral	FB503	Corru	i14	-31.065239357863
1	HC	e24	Neutral	FB503	Corru	i15	-21.5289121202222
1	HC	e24	Neutral	FB503	Corru	i16	-10.0552335078216
1	HC	e24	Neutral	FB503	Corru	i17	-6.43884427493675
1	HC	e24	Neutral	FB503	Corru	i18	-1.41388663075602
1	HC	e24	Neutral	FB503	Corru	i19	-13.3282177127098
1	HC	e24	Neutral	FB503	Corru	i20	1.48074424682617
1	HC	e24	Neutral	FB503	Orbi	i01	-21.3849886054547
1	HC	e24	Neutral	FB503	Orbi	i02	7.59391310740278
1	HC	e24	Neutral	FB503	Orbi	i03	16.0185253252959
1	HC	e24	Neutral	FB503	Orbi	i04	-15.4377710799088
1	HC	e24	Neutral	FB503	Orbi	i05	13.4823200764537
1	HC	e24	Neutral	FB503	Orbi	i06	11.0637359406013
1	HC	e24	Neutral	FB503	Orbi	i07	-6.55737704918034
1	HC	e24	Neutral	FB503	Orbi	i08	2.33036830111004
1	HC	e24	Neutral	FB503	Orbi	i09	8.0276409615526
1	HC	e24	Neutral	FB503	Orbi	i10	68.7936484598985
1	HC	e24	Neutral	FB503	Orbi	i11	17.1065206204514
1	HC	e24	Neutral	FB503	Orbi	i12	-20.1205616408145
1	HC	e24	Neutral	FB503	Orbi	i13	-21.3849886054547
1	HC	e24	Neutral	FB503	Orbi	i14	15.9817687274866
1	HC	e24	Neutral	FB503	Orbi	i15	37.8151878262148
1	HC	e24	Neutral	FB503	Orbi	i16	13.8131294567375
1	HC	e24	Neutral	FB503	Orbi	i17	8.79217819598617
1	HC	e24	Neutral	FB503	Orbi	i18	-1.53642578842902
1	HC	e24	Neutral	FB503	Orbi	i19	30.6917591707711
1	HC	e24	Neutral	FB503	Orbi	i20	10.284496067044
1	HC	e24	Neutral	FB503	Zygo	i01	-1.99603501988648
1	HC	e24	Neutral	FB503	Zygo	i02	-12.1670709632932
1	HC	e24	Neutral	FB503	Zygo	i03	-1.37419807661523
1	HC	e24	Neutral	FB503	Zygo	i04	12.9649924271343
1	HC	e24	Neutral	FB503	Zygo	i05	2.11055152627108
1	HC	e24	Neutral	FB503	Zygo	i06	-14.3958330767999
1	HC	e24	Neutral	FB503	Zygo	i07	-3.78150743125931
1	HC	e24	Neutral	FB503	Zygo	i08	-8.13436603415794
1	HC	e24	Neutral	FB503	Zygo	i09	-10.8187314526357
1	HC	e24	Neutral	FB503	Zygo	i10	-23.3108815308271
1	HC	e24	Neutral	FB503	Zygo	i11	-8.25134526110995
1	HC	e24	Neutral	FB503	Zygo	i12	13.7161222001946
1	HC	e24	Neutral	FB503	Zygo	i13	12.1830786469813
1	HC	e24	Neutral	FB503	Zygo	i14	-1.36188447377818
1	HC	e24	Neutral	FB503	Zygo	i15	-7.2601002327271
1	HC	e24	Neutral	FB503	Zygo	i16	-12.2286389774784
1	HC	e24	Neutral	FB503	Zygo	i17	0.275824703550014
1	HC	e24	Neutral	FB503	Zygo	i18	-6.25038480008866
1	HC	e24	Neutral	FB503	Zygo	i19	16.7329548952728
1	HC	e24	Neutral	FB503	Zygo	i20	-4.618832424179
1	HC	e25	Angry	FB503	Corru	i01	-10.7655240389881
1	HC	e25	Angry	FB503	Corru	i02	-27.3332603219801
1	HC	e25	Angry	FB503	Corru	i03	-31.481765414522
1	HC	e25	Angry	FB503	Corru	i04	-26.8382433468404
1	HC	e25	Angry	FB503	Corru	i05	-28.6299419559742
1	HC	e25	Angry	FB503	Corru	i06	-32.5681743511116
1	HC	e25	Angry	FB503	Corru	i07	-19.8072500273793
1	HC	e25	Angry	FB503	Corru	i08	-20.0963749863104
1	HC	e25	Angry	FB503	Corru	i09	-22.7160223414741
1	HC	e25	Angry	FB503	Corru	i10	-28.3627204030227
1	HC	e25	Angry	FB503	Corru	i11	-22.2385280911182
1	HC	e25	Angry	FB503	Corru	i12	-29.0110612200197
1	HC	e25	Angry	FB503	Corru	i13	-45.2765305004928
1	HC	e25	Angry	FB503	Corru	i14	-20.8936589639689
1	HC	e25	Angry	FB503	Corru	i15	-31.9198335341146
1	HC	e25	Angry	FB503	Corru	i16	-38.3287701237542
1	HC	e25	Angry	FB503	Corru	i17	-33.6940094184646
1	HC	e25	Angry	FB503	Corru	i18	-36.9707589530172
1	HC	e25	Angry	FB503	Corru	i19	-38.2586792246194
1	HC	e25	Angry	FB503	Corru	i20	-27.7406636732012
1	HC	e25	Angry	FB503	Orbi	i01	-16.7117188742248
1	HC	e25	Angry	FB503	Orbi	i02	0.0826840515185294
1	HC	e25	Angry	FB503	Orbi	i03	-7.69597710287804
1	HC	e25	Angry	FB503	Orbi	i04	-9.83304181904912
1	HC	e25	Angry	FB503	Orbi	i05	-32.0400699634282
1	HC	e25	Angry	FB503	Orbi	i06	-36.7689616791223
1	HC	e25	Angry	FB503	Orbi	i07	-26.0709174749563
1	HC	e25	Angry	FB503	Orbi	i08	-31.5503259659723
1	HC	e25	Angry	FB503	Orbi	i09	-31.7729368739068
1	HC	e25	Angry	FB503	Orbi	i10	-31.4549212911433
1	HC	e25	Angry	FB503	Orbi	i11	-40.8013992685642
1	HC	e25	Angry	FB503	Orbi	i12	-25.7115598664335
1	HC	e25	Angry	FB503	Orbi	i13	-17.2300842741294
1	HC	e25	Angry	FB503	Orbi	i14	-34.1103514072189
1	HC	e25	Angry	FB503	Orbi	i15	-27.7564000636031
1	HC	e25	Angry	FB503	Orbi	i16	-22.4455398314517
1	HC	e25	Angry	FB503	Orbi	i17	-36.7562410558117
1	HC	e25	Angry	FB503	Orbi	i18	-41.46605183654
1	HC	e25	Angry	FB503	Orbi	i19	-37.4336142470981
1	HC	e25	Angry	FB503	Orbi	i20	-24.2836698998251
1	HC	e25	Angry	FB503	Zygo	i01	13.1554132584812
1	HC	e25	Angry	FB503	Zygo	i02	46.8973633619146
1	HC	e25	Angry	FB503	Zygo	i03	38.132935681235
1	HC	e25	Angry	FB503	Zygo	i04	15.0632661564439
1	HC	e25	Angry	FB503	Zygo	i05	10.1657127402177
1	HC	e25	Angry	FB503	Zygo	i06	-13.4010219074143
1	HC	e25	Angry	FB503	Zygo	i07	-6.50789821860633
1	HC	e25	Angry	FB503	Zygo	i08	13.1700328209177
1	HC	e25	Angry	FB503	Zygo	i09	13.7328859747228
1	HC	e25	Angry	FB503	Zygo	i10	21.0719063178439
1	HC	e25	Angry	FB503	Zygo	i11	1.67174696461335
1	HC	e25	Angry	FB503	Zygo	i12	-0.930535149082997
1	HC	e25	Angry	FB503	Zygo	i13	-12.0633319444749
1	HC	e25	Angry	FB503	Zygo	i14	-1.72730130187204
1	HC	e25	Angry	FB503	Zygo	i15	4.69799638896807
1	HC	e25	Angry	FB503	Zygo	i16	-3.86906719881875
1	HC	e25	Angry	FB503	Zygo	i17	-15.2430867744128
1	HC	e25	Angry	FB503	Zygo	i18	-21.2078682485033
1	HC	e25	Angry	FB503	Zygo	i19	-17.5529776393793
1	HC	e25	Angry	FB503	Zygo	i20	23.696117775195
1	HC	e26	Happy	HB201	Corru	i01	11.83468170065
1	HC	e26	Happy	HB201	Corru	i02	10.6146972731474
1	HC	e26	Happy	HB201	Corru	i03	4.75627375950899
1	HC	e26	Happy	HB201	Corru	i04	-1.02720190534087
1	HC	e26	Happy	HB201	Corru	i05	-3.40887798906596
1	HC	e26	Happy	HB201	Corru	i06	1.48771479845273
1	HC	e26	Happy	HB201	Corru	i07	-10.7995686334925
1	HC	e26	Happy	HB201	Corru	i08	-17.2034459355365
1	HC	e26	Happy	HB201	Corru	i09	2.42039913893248
1	HC	e26	Happy	HB201	Corru	i10	32.1372211835931
1	HC	e26	Happy	HB201	Corru	i11	-16.7995603059538
1	HC	e26	Happy	HB201	Corru	i12	-21.1340442275583
1	HC	e26	Happy	HB201	Corru	i13	9.65703031640482
1	HC	e26	Happy	HB201	Corru	i14	18.7548664054595
1	HC	e26	Happy	HB201	Corru	i15	27.4737994811943
1	HC	e26	Happy	HB201	Corru	i16	19.0213476455966
1	HC	e26	Happy	HB201	Corru	i17	-0.027897254826866
1	HC	e26	Happy	HB201	Corru	i18	-14.0223261314003
1	HC	e26	Happy	HB201	Corru	i19	-12.0945009097836
1	HC	e26	Happy	HB201	Corru	i20	1.73754096108124
1	HC	e26	Happy	HB201	Orbi	i01	26.027787673673
1	HC	e26	Happy	HB201	Orbi	i02	57.2497328108301
1	HC	e26	Happy	HB201	Orbi	i03	14.9625935162095
1	HC	e26	Happy	HB201	Orbi	i04	9.17705735660848
1	HC	e26	Happy	HB201	Orbi	i05	9.75418596366227
1	HC	e26	Happy	HB201	Orbi	i06	-20.9618810117563
1	HC	e26	Happy	HB201	Orbi	i07	8.02992518703242
1	HC	e26	Happy	HB201	Orbi	i08	28.67117919487
1	HC	e26	Happy	HB201	Orbi	i09	62.3227645172782
1	HC	e26	Happy	HB201	Orbi	i10	-8.4004275026719
1	HC	e26	Happy	HB201	Orbi	i11	-16.5942287139295
1	HC	e26	Happy	HB201	Orbi	i12	-23.7050231563947
1	HC	e26	Happy	HB201	Orbi	i13	-22.2372639828999
1	HC	e26	Happy	HB201	Orbi	i14	4.88778054862843
1	HC	e26	Happy	HB201	Orbi	i15	-5.41503384396153
1	HC	e26	Happy	HB201	Orbi	i16	-12.8892055575347
1	HC	e26	Happy	HB201	Orbi	i17	-3.69077306733168
1	HC	e26	Happy	HB201	Orbi	i18	10.5379408621304
1	HC	e26	Happy	HB201	Orbi	i19	-4.6027787673673
1	HC	e26	Happy	HB201	Orbi	i20	20.0997506234414
1	HC	e26	Happy	HB201	Zygo	i01	-17.1062095420762
1	HC	e26	Happy	HB201	Zygo	i02	8.19497722368737
1	HC	e26	Happy	HB201	Zygo	i03	-0.23375689283144
1	HC	e26	Happy	HB201	Zygo	i04	9.10153440421962
1	HC	e26	Happy	HB201	Zygo	i05	-4.29453368496762
1	HC	e26	Happy	HB201	Zygo	i06	-0.121373771277868
1	HC	e26	Happy	HB201	Zygo	i07	6.01474466554784
1	HC	e26	Happy	HB201	Zygo	i08	11.4391033325342
1	HC	e26	Happy	HB201	Zygo	i09	35.9011627906977
1	HC	e26	Happy	HB201	Zygo	i10	5.64013426036922
1	HC	e26	Happy	HB201	Zygo	i11	3.41494845360826
1	HC	e26	Happy	HB201	Zygo	i12	19.815391992328
1	HC	e26	Happy	HB201	Zygo	i13	2.80058738911533
1	HC	e26	Happy	HB201	Zygo	i14	1.57935746823305
1	HC	e26	Happy	HB201	Zygo	i15	-10.3632222488612
1	HC	e26	Happy	HB201	Zygo	i16	-5.09619995204987
1	HC	e26	Happy	HB201	Zygo	i17	9.58103572284824
1	HC	e26	Happy	HB201	Zygo	i18	-3.29807000719252
1	HC	e26	Happy	HB201	Zygo	i19	-4.43688563893549
1	HC	e26	Happy	HB201	Zygo	i20	-9.95864301126828
1	HC	e27	Angry	HB203	Corru	i01	-3.46805559546229
1	HC	e27	Angry	HB203	Corru	i02	-6.39358264744526
1	HC	e27	Angry	HB203	Corru	i03	-18.6468392553489
1	HC	e27	Angry	HB203	Corru	i04	-14.9794821294702
1	HC	e27	Angry	HB203	Corru	i05	-4.19682528073306
1	HC	e27	Angry	HB203	Corru	i06	2.68077536915188
1	HC	e27	Angry	HB203	Corru	i07	5.65854397563454
1	HC	e27	Angry	HB203	Corru	i08	-3.64045272531129
1	HC	e27	Angry	HB203	Corru	i09	-8.30823561985911
1	HC	e27	Angry	HB203	Corru	i10	-2.58256124669246
1	HC	e27	Angry	HB203	Corru	i11	-11.1005467078678
1	HC	e27	Angry	HB203	Corru	i12	-16.5388925312862
1	HC	e27	Angry	HB203	Corru	i13	-8.59817624733241
1	HC	e27	Angry	HB203	Corru	i14	-12.5972672442841
1	HC	e27	Angry	HB203	Corru	i15	-19.1797031112458
1	HC	e27	Angry	HB203	Corru	i16	-4.01136776225914
1	HC	e27	Angry	HB203	Corru	i17	-2.14634426662
1	HC	e27	Angry	HB203	Corru	i18	-8.12539017911017
1	HC	e27	Angry	HB203	Corru	i19	-20.342077698864
1	HC	e27	Angry	HB203	Corru	i20	-15.7500450583408
1	HC	e27	Angry	HB203	Orbi	i01	21.7125451776419
1	HC	e27	Angry	HB203	Orbi	i02	-12.6849726092787
1	HC	e27	Angry	HB203	Orbi	i03	-10.201622985475
1	HC	e27	Angry	HB203	Orbi	i04	-17.2368331325438
1	HC	e27	Angry	HB203	Orbi	i05	-36.9501966221899
1	HC	e27	Angry	HB203	Orbi	i06	-27.5907530743527
1	HC	e27	Angry	HB203	Orbi	i07	-26.448525901848
1	HC	e27	Angry	HB203	Orbi	i08	-30.4434796444889
1	HC	e27	Angry	HB203	Orbi	i09	-19.9702225354034
1	HC	e27	Angry	HB203	Orbi	i10	-16.7708499079399
1	HC	e27	Angry	HB203	Orbi	i11	32.7995362898643
1	HC	e27	Angry	HB203	Orbi	i12	18.0983338258359
1	HC	e27	Angry	HB203	Orbi	i13	-7.83192780669652
1	HC	e27	Angry	HB203	Orbi	i14	-15.9468551815061
1	HC	e27	Angry	HB203	Orbi	i15	-9.73563976087104
1	HC	e27	Angry	HB203	Orbi	i16	-14.3045484508899
1	HC	e27	Angry	HB203	Orbi	i17	-13.3043893346669
1	HC	e27	Angry	HB203	Orbi	i18	6.07937626440571
1	HC	e27	Angry	HB203	Orbi	i19	-18.8279953628986
1	HC	e27	Angry	HB203	Orbi	i20	-28.6761530243448
1	HC	e27	Angry	HB203	Zygo	i01	10.1242565305485
1	HC	e27	Angry	HB203	Zygo	i02	14.5033732997335
1	HC	e27	Angry	HB203	Zygo	i03	21.1047284294004
1	HC	e27	Angry	HB203	Zygo	i04	13.7408405289799
1	HC	e27	Angry	HB203	Zygo	i05	8.27965344701125
1	HC	e27	Angry	HB203	Zygo	i06	16.6312028409792
1	HC	e27	Angry	HB203	Zygo	i07	6.64565465253923
1	HC	e27	Angry	HB203	Zygo	i08	3.34134597927364
1	HC	e27	Angry	HB203	Zygo	i09	-16.3174750724406
1	HC	e27	Angry	HB203	Zygo	i10	-21.4663868292435
1	HC	e27	Angry	HB203	Zygo	i11	-7.74079695567869
1	HC	e27	Angry	HB203	Zygo	i12	25.7525472225652
1	HC	e27	Angry	HB203	Zygo	i13	21.3298571521943
1	HC	e27	Angry	HB203	Zygo	i14	17.8367308404564
1	HC	e27	Angry	HB203	Zygo	i15	14.1039513721959
1	HC	e27	Angry	HB203	Zygo	i16	24.1112862112289
1	HC	e27	Angry	HB203	Zygo	i17	29.8266508834487
1	HC	e27	Angry	HB203	Zygo	i18	13.2252231316132
1	HC	e27	Angry	HB203	Zygo	i19	7.81487156769475
1	HC	e27	Angry	HB203	Zygo	i20	11.0392958554528
1	HC	e28	Happy	FB201	Corru	i01	15.6740149840996
1	HC	e28	Happy	FB201	Corru	i02	2.39044898399181
1	HC	e28	Happy	FB201	Corru	i03	-17.1346951975422
1	HC	e28	Happy	FB201	Corru	i04	-4.90756211933379
1	HC	e28	Happy	FB201	Corru	i05	16.6549884115776
1	HC	e28	Happy	FB201	Corru	i06	4.60033417776101
1	HC	e28	Happy	FB201	Corru	i07	11.2353797229558
1	HC	e28	Happy	FB201	Corru	i08	3.4819166711583
1	HC	e28	Happy	FB201	Corru	i09	-6.27930792863687
1	HC	e28	Happy	FB201	Corru	i10	-8.65358702096696
1	HC	e28	Happy	FB201	Corru	i11	-2.58448768393251
1	HC	e28	Happy	FB201	Corru	i12	-7.7588530156848
1	HC	e28	Happy	FB201	Corru	i13	1.36366086347222
1	HC	e28	Happy	FB201	Corru	i14	20.449522988196
1	HC	e28	Happy	FB201	Corru	i15	9.0308844930739
1	HC	e28	Happy	FB201	Corru	i16	-14.6849566107907
1	HC	e28	Happy	FB201	Corru	i17	0.962108553872697
1	HC	e28	Happy	FB201	Corru	i18	11.2003449576888
1	HC	e28	Happy	FB201	Corru	i19	5.20131515118849
1	HC	e28	Happy	FB201	Corru	i20	-2.39853392982267
1	HC	e28	Happy	FB201	Orbi	i01	-18.4727046796012
1	HC	e28	Happy	FB201	Orbi	i02	14.5923352819904
1	HC	e28	Happy	FB201	Orbi	i03	-11.03956621198
1	HC	e28	Happy	FB201	Orbi	i04	-17.3825863481036
1	HC	e28	Happy	FB201	Orbi	i05	-31.3677313677314
1	HC	e28	Happy	FB201	Orbi	i06	-31.4242141828349
1	HC	e28	Happy	FB201	Orbi	i07	-29.6958400406676
1	HC	e28	Happy	FB201	Orbi	i08	-36.6884125504815
1	HC	e28	Happy	FB201	Orbi	i09	-38.3433590330142
1	HC	e28	Happy	FB201	Orbi	i10	-26.5440989578921
1	HC	e28	Happy	FB201	Orbi	i11	-21.1669349600384
1	HC	e28	Happy	FB201	Orbi	i12	-5.54943658391935
1	HC	e28	Happy	FB201	Orbi	i13	-17.953062780649
1	HC	e28	Happy	FB201	Orbi	i14	2.45417831624728
1	HC	e28	Happy	FB201	Orbi	i15	-28.9333220367703
1	HC	e28	Happy	FB201	Orbi	i16	-28.492756078963
1	HC	e28	Happy	FB201	Orbi	i17	-19.7718094269819
1	HC	e28	Happy	FB201	Orbi	i18	-24.6519246519247
1	HC	e28	Happy	FB201	Orbi	i19	-25.9566776808156
1	HC	e28	Happy	FB201	Orbi	i20	-16.2811714535853
1	HC	e28	Happy	FB201	Zygo	i01	3.53547054657143
1	HC	e28	Happy	FB201	Zygo	i02	-5.11620517776646
1	HC	e28	Happy	FB201	Zygo	i03	-9.8160443241168
1	HC	e28	Happy	FB201	Zygo	i04	-12.0004766034064
1	HC	e28	Happy	FB201	Zygo	i05	-0.422985523171539
1	HC	e28	Happy	FB201	Zygo	i06	0.867815369135955
1	HC	e28	Happy	FB201	Zygo	i07	-4.12328141445301
1	HC	e28	Happy	FB201	Zygo	i08	-5.7053399439991
1	HC	e28	Happy	FB201	Zygo	i09	20.6931931766279
1	HC	e28	Happy	FB201	Zygo	i10	19.9518101000205
1	HC	e28	Happy	FB201	Zygo	i11	-16.0847030165024
1	HC	e28	Happy	FB201	Zygo	i12	1.11935605584203
1	HC	e28	Happy	FB201	Zygo	i13	2.23143067075309
1	HC	e28	Happy	FB201	Zygo	i14	10.5653707908307
1	HC	e28	Happy	FB201	Zygo	i15	-9.78956635709511
1	HC	e28	Happy	FB201	Zygo	i16	-5.97011961421603
1	HC	e28	Happy	FB201	Zygo	i17	-3.45471274715528
1	HC	e28	Happy	FB201	Zygo	i18	-13.4236673308223
1	HC	e28	Happy	FB201	Zygo	i19	-18.2757547875474
1	HC	e28	Happy	FB201	Zygo	i20	-16.1111809835241
1	HC	e29	Happy	HB501	Corru	i01	17.0886825057404
1	HC	e29	Happy	HB501	Corru	i02	5.71832119495317
1	HC	e29	Happy	HB501	Corru	i03	-1.44371763208214
1	HC	e29	Happy	HB501	Corru	i04	0.528933532176567
1	HC	e29	Happy	HB501	Corru	i05	8.01974755325502
1	HC	e29	Happy	HB501	Corru	i06	5.000276171163
1	HC	e29	Happy	HB501	Corru	i07	-13.3716816719665
1	HC	e29	Happy	HB501	Corru	i08	-15.0944636887525
1	HC	e29	Happy	HB501	Corru	i09	-16.2096691469467
1	HC	e29	Happy	HB501	Corru	i10	-9.72096191731173
1	HC	e29	Happy	HB501	Corru	i11	0.468438896472634
1	HC	e29	Happy	HB501	Corru	i12	5.91032590827435
1	HC	e29	Happy	HB501	Corru	i13	18.9061517784108
1	HC	e29	Happy	HB501	Corru	i14	17.5437073742961
1	HC	e29	Happy	HB501	Corru	i15	12.4121841456711
1	HC	e29	Happy	HB501	Corru	i16	10.5210692295351
1	HC	e29	Happy	HB501	Corru	i17	9.0954999881641
1	HC	e29	Happy	HB501	Corru	i18	-9.02658870749265
1	HC	e29	Happy	HB501	Corru	i19	4.77933924076603
1	HC	e29	Happy	HB501	Corru	i20	18.5642255766059
1	HC	e29	Happy	HB501	Orbi	i01	11.9922985238837
1	HC	e29	Happy	HB501	Orbi	i02	66.2617279423
1	HC	e29	Happy	HB501	Orbi	i03	21.9247578008007
1	HC	e29	Happy	HB501	Orbi	i04	-10.401576968919
1	HC	e29	Happy	HB501	Orbi	i05	-15.9408331041227
1	HC	e29	Happy	HB501	Orbi	i06	-8.9117080773815
1	HC	e29	Happy	HB501	Orbi	i07	6.43776168210018
1	HC	e29	Happy	HB501	Orbi	i08	19.976467711867
1	HC	e29	Happy	HB501	Orbi	i09	26.6235750741114
1	HC	e29	Happy	HB501	Orbi	i10	67.4841844686898
1	HC	e29	Happy	HB501	Orbi	i11	6.93438464594603
1	HC	e29	Happy	HB501	Orbi	i12	1.5784969897008
1	HC	e29	Happy	HB501	Orbi	i13	3.46566425231503
1	HC	e29	Happy	HB501	Orbi	i14	-11.8074019742673
1	HC	e29	Happy	HB501	Orbi	i15	-20.6625714373033
1	HC	e29	Happy	HB501	Orbi	i16	-4.75535588765625
1	HC	e29	Happy	HB501	Orbi	i17	1.60905840286055
1	HC	e29	Happy	HB501	Orbi	i18	-1.54640750588307
1	HC	e29	Happy	HB501	Orbi	i19	8.70694660921122
1	HC	e29	Happy	HB501	Orbi	i20	9.38693805201552
1	HC	e29	Happy	HB501	Zygo	i01	-3.4305385193685
1	HC	e29	Happy	HB501	Zygo	i02	9.12831875915009
1	HC	e29	Happy	HB501	Zygo	i03	14.8814940845962
1	HC	e29	Happy	HB501	Zygo	i04	24.4806710718949
1	HC	e29	Happy	HB501	Zygo	i05	49.6221263799312
1	HC	e29	Happy	HB501	Zygo	i06	22.2569540616468
1	HC	e29	Happy	HB501	Zygo	i07	32.7187116685791
1	HC	e29	Happy	HB501	Zygo	i08	45.9739643097377
1	HC	e29	Happy	HB501	Zygo	i09	24.5439797412258
1	HC	e29	Happy	HB501	Zygo	i10	24.9871404265422
1	HC	e29	Happy	HB501	Zygo	i11	3.94492145768211
1	HC	e29	Happy	HB501	Zygo	i12	-6.15281130059747
1	HC	e29	Happy	HB501	Zygo	i13	27.0684129307957
1	HC	e29	Happy	HB501	Zygo	i14	16.3296798955407
1	HC	e29	Happy	HB501	Zygo	i15	10.1096031337791
1	HC	e29	Happy	HB501	Zygo	i16	10.5606774027618
1	HC	e29	Happy	HB501	Zygo	i17	8.92256558382465
1	HC	e29	Happy	HB501	Zygo	i18	42.5790369168678
1	HC	e29	Happy	HB501	Zygo	i19	2.61543940173308
1	HC	e29	Happy	HB501	Zygo	i20	-8.67724449016738
1	HC	e30	Neutral	FB502	Corru	i01	-12.0078389453055
1	HC	e30	Neutral	FB502	Corru	i02	-2.39749560968161
1	HC	e30	Neutral	FB502	Corru	i03	-3.80748771983406
1	HC	e30	Neutral	FB502	Corru	i04	5.14112646662085
1	HC	e30	Neutral	FB502	Corru	i05	15.415744063526
1	HC	e30	Neutral	FB502	Corru	i06	30.5489806825991
1	HC	e30	Neutral	FB502	Corru	i07	12.0332900664274
1	HC	e30	Neutral	FB502	Corru	i08	-10.0506477310325
1	HC	e30	Neutral	FB502	Corru	i09	13.7461505179303
1	HC	e30	Neutral	FB502	Corru	i10	9.28965920948818
1	HC	e30	Neutral	FB502	Corru	i11	1.60087551856659
1	HC	e30	Neutral	FB502	Corru	i12	-20.0045812018019
1	HC	e30	Neutral	FB502	Corru	i13	-22.6260466773561
1	HC	e30	Neutral	FB502	Corru	i14	14.7056577842254
1	HC	e30	Neutral	FB502	Corru	i15	10.9567076429717
1	HC	e30	Neutral	FB502	Corru	i16	-12.4685042376117
1	HC	e30	Neutral	FB502	Corru	i17	-18.088111781324
1	HC	e30	Neutral	FB502	Corru	i18	-1.61105596701534
1	HC	e30	Neutral	FB502	Corru	i19	7.73205059682879
1	HC	e30	Neutral	FB502	Corru	i20	3.46644269680079
1	HC	e30	Neutral	FB502	Orbi	i01	-23.6761421178951
1	HC	e30	Neutral	FB502	Orbi	i02	15.5921810185763
1	HC	e30	Neutral	FB502	Orbi	i03	13.9343238856287
1	HC	e30	Neutral	FB502	Orbi	i04	-5.72411592513977
1	HC	e30	Neutral	FB502	Orbi	i05	3.94556124360095
1	HC	e30	Neutral	FB502	Orbi	i06	6.33870229325342
1	HC	e30	Neutral	FB502	Orbi	i07	18.2003579306613
1	HC	e30	Neutral	FB502	Orbi	i08	33.8563560438951
1	HC	e30	Neutral	FB502	Orbi	i09	0.35931798948405
1	HC	e30	Neutral	FB502	Orbi	i10	-2.94945963568762
1	HC	e30	Neutral	FB502	Orbi	i11	24.1658689529835
1	HC	e30	Neutral	FB502	Orbi	i12	-5.31485412244558
1	HC	e30	Neutral	FB502	Orbi	i13	-20.9639155949557
1	HC	e30	Neutral	FB502	Orbi	i14	-6.86866164453877
1	HC	e30	Neutral	FB502	Orbi	i15	-16.9406639752501
1	HC	e30	Neutral	FB502	Orbi	i16	-7.75655165716346
1	HC	e30	Neutral	FB502	Orbi	i17	-5.6408762364562
1	HC	e30	Neutral	FB502	Orbi	i18	21.9183973585272
1	HC	e30	Neutral	FB502	Orbi	i19	51.9540516918467
1	HC	e30	Neutral	FB502	Orbi	i20	-22.4344834283653
1	HC	e30	Neutral	FB502	Zygo	i01	-4.09946283871785
1	HC	e30	Neutral	FB502	Zygo	i02	-1.79734305808805
1	HC	e30	Neutral	FB502	Zygo	i03	-0.790605661665839
1	HC	e30	Neutral	FB502	Zygo	i04	-17.0462465591405
1	HC	e30	Neutral	FB502	Zygo	i05	-5.62012911583113
1	HC	e30	Neutral	FB502	Zygo	i06	6.29879684320945
1	HC	e30	Neutral	FB502	Zygo	i07	-7.4787212323029
1	HC	e30	Neutral	FB502	Zygo	i08	-16.1099103792514
1	HC	e30	Neutral	FB502	Zygo	i09	6.10167343691699
1	HC	e30	Neutral	FB502	Zygo	i10	-16.0395091627183
1	HC	e30	Neutral	FB502	Zygo	i11	-10.3370106235436
1	HC	e30	Neutral	FB502	Zygo	i12	20.1185556486416
1	HC	e30	Neutral	FB502	Zygo	i13	23.4485331906535
1	HC	e30	Neutral	FB502	Zygo	i14	22.1390705631393
1	HC	e30	Neutral	FB502	Zygo	i15	20.9352097604247
1	HC	e30	Neutral	FB502	Zygo	i16	7.7913026337095
1	HC	e30	Neutral	FB502	Zygo	i17	3.41938708700886
1	HC	e30	Neutral	FB502	Zygo	i18	32.9034165710383
1	HC	e30	Neutral	FB502	Zygo	i19	44.4140154741874
1	HC	e30	Neutral	FB502	Zygo	i20	22.3221137261252
1	HC	e31	Happy	FB501	Corru	i01	22.369312868382
1	HC	e31	Happy	FB501	Corru	i02	11.9252096971153
1	HC	e31	Happy	FB501	Corru	i03	-0.801038690654932
1	HC	e31	Happy	FB501	Corru	i04	25.6295203205299
1	HC	e31	Happy	FB501	Corru	i05	5.57352482762368
1	HC	e31	Happy	FB501	Corru	i06	-9.18892330218977
1	HC	e31	Happy	FB501	Corru	i07	8.43621575709738
1	HC	e31	Happy	FB501	Corru	i08	-3.82102033053928
1	HC	e31	Happy	FB501	Corru	i09	-17.5939669003149
1	HC	e31	Happy	FB501	Corru	i10	-16.2813044261606
1	HC	e31	Happy	FB501	Corru	i11	-5.64845240240112
1	HC	e31	Happy	FB501	Corru	i12	1.64411689845597
1	HC	e31	Happy	FB501	Corru	i13	7.21220804699274
1	HC	e31	Happy	FB501	Corru	i14	0.188462869382924
1	HC	e31	Happy	FB501	Corru	i15	-0.354905039308379
1	HC	e31	Happy	FB501	Corru	i16	1.70989301371861
1	HC	e31	Happy	FB501	Corru	i17	-11.0506733472321
1	HC	e31	Happy	FB501	Corru	i18	-2.9144538723543
1	HC	e31	Happy	FB501	Corru	i19	24.1910252780471
1	HC	e31	Happy	FB501	Corru	i20	6.29420226441426
1	HC	e31	Happy	FB501	Orbi	i01	-6.70837284569186
1	HC	e31	Happy	FB501	Orbi	i02	11.7999235701244
1	HC	e31	Happy	FB501	Orbi	i03	-27.2783887449931
1	HC	e31	Happy	FB501	Orbi	i04	-38.2097481116631
1	HC	e31	Happy	FB501	Orbi	i05	-15.4930906448889
1	HC	e31	Happy	FB501	Orbi	i06	0.118419128227629
1	HC	e31	Happy	FB501	Orbi	i07	26.2130883802999
1	HC	e31	Happy	FB501	Orbi	i08	1.24127779429041
1	HC	e31	Happy	FB501	Orbi	i09	-33.8645681476135
1	HC	e31	Happy	FB501	Orbi	i10	-12.3509735373351
1	HC	e31	Happy	FB501	Orbi	i11	13.6257483758651
1	HC	e31	Happy	FB501	Orbi	i12	-1.06105426049377
1	HC	e31	Happy	FB501	Orbi	i13	-22.0839879410641
1	HC	e31	Happy	FB501	Orbi	i14	-14.9175076311928
1	HC	e31	Happy	FB501	Orbi	i15	-14.3466425110517
1	HC	e31	Happy	FB501	Orbi	i16	-7.56231157912615
1	HC	e31	Happy	FB501	Orbi	i17	-26.169683759595
1	HC	e31	Happy	FB501	Orbi	i18	-17.5736817025934
1	HC	e31	Happy	FB501	Orbi	i19	-20.8950787652329
1	HC	e31	Happy	FB501	Orbi	i20	3.28884359711075
1	HC	e31	Happy	FB501	Zygo	i01	7.54182370326184
1	HC	e31	Happy	FB501	Zygo	i02	-1.95493614598304
1	HC	e31	Happy	FB501	Zygo	i03	0.973400938152431
1	HC	e31	Happy	FB501	Zygo	i04	6.19966920636641
1	HC	e31	Happy	FB501	Zygo	i05	17.8859033106478
1	HC	e31	Happy	FB501	Zygo	i06	8.89753531628751
1	HC	e31	Happy	FB501	Zygo	i07	-8.70637997885091
1	HC	e31	Happy	FB501	Zygo	i08	-11.2551178113392
1	HC	e31	Happy	FB501	Zygo	i09	-11.404246088772
1	HC	e31	Happy	FB501	Zygo	i10	-19.0979094926927
1	HC	e31	Happy	FB501	Zygo	i11	-19.4775087443399
1	HC	e31	Happy	FB501	Zygo	i12	-6.74737669802881
1	HC	e31	Happy	FB501	Zygo	i13	-19.9791220411594
1	HC	e31	Happy	FB501	Zygo	i14	-10.7128331661289
1	HC	e31	Happy	FB501	Zygo	i15	-3.35809766546461
1	HC	e31	Happy	FB501	Zygo	i16	-0.904259645888135
1	HC	e31	Happy	FB501	Zygo	i17	-2.61923483636561
1	HC	e31	Happy	FB501	Zygo	i18	0.32943792196523
1	HC	e31	Happy	FB501	Zygo	i19	-7.54046799164882
1	HC	e31	Happy	FB501	Zygo	i20	6.13866218378026
1	HC	e32	Angry	HB503	Corru	i01	-10.0480945860192
1	HC	e32	Angry	HB503	Corru	i02	-5.09390690580364
1	HC	e32	Angry	HB503	Corru	i03	8.65535553254735
1	HC	e32	Angry	HB503	Corru	i04	-8.27516337686339
1	HC	e32	Angry	HB503	Corru	i05	-10.0898433586053
1	HC	e32	Angry	HB503	Corru	i06	3.7150841098605
1	HC	e32	Angry	HB503	Corru	i07	41.9263440321521
1	HC	e32	Angry	HB503	Corru	i08	36.5546686260757
1	HC	e32	Angry	HB503	Corru	i09	26.1230419825657
1	HC	e32	Angry	HB503	Corru	i10	24.4252585640649
1	HC	e32	Angry	HB503	Corru	i11	2.50715295636975
1	HC	e32	Angry	HB503	Corru	i12	-11.2504592364984
1	HC	e32	Angry	HB503	Corru	i13	-0.866147868585998
1	HC	e32	Angry	HB503	Corru	i14	11.3773755051601
1	HC	e32	Angry	HB503	Corru	i15	3.42840920476938
1	HC	e32	Angry	HB503	Corru	i16	2.98865546686261
1	HC	e32	Angry	HB503	Corru	i17	-8.53678901840285
1	HC	e32	Angry	HB503	Corru	i18	-11.3506562907051
1	HC	e32	Angry	HB503	Corru	i19	19.304075793505
1	HC	e32	Angry	HB503	Corru	i20	9.22035558821237
1	HC	e32	Angry	HB503	Orbi	i01	52.6465501222144
1	HC	e32	Angry	HB503	Orbi	i02	85.9017424491488
1	HC	e32	Angry	HB503	Orbi	i03	3.71789190811761
1	HC	e32	Angry	HB503	Orbi	i04	27.8677511113652
1	HC	e32	Angry	HB503	Orbi	i05	-7.38861333066511
1	HC	e32	Angry	HB503	Orbi	i06	-9.70425534956189
1	HC	e32	Angry	HB503	Orbi	i07	-5.13014765791393
1	HC	e32	Angry	HB503	Orbi	i08	5.72621106648179
1	HC	e32	Angry	HB503	Orbi	i09	-0.634657442216155
1	HC	e32	Angry	HB503	Orbi	i10	-14.6142740748153
1	HC	e32	Angry	HB503	Orbi	i11	-5.08011835503652
1	HC	e32	Angry	HB503	Orbi	i12	-4.74420732143113
1	HC	e32	Angry	HB503	Orbi	i13	-11.6625452050487
1	HC	e32	Angry	HB503	Orbi	i14	4.53265484069239
1	HC	e32	Angry	HB503	Orbi	i15	48.8586171900685
1	HC	e32	Angry	HB503	Orbi	i16	9.51414399862776
1	HC	e32	Angry	HB503	Orbi	i17	21.4568532997899
1	HC	e32	Angry	HB503	Orbi	i18	1.34507354307522
1	HC	e32	Angry	HB503	Orbi	i19	-28.1722151545906
1	HC	e32	Angry	HB503	Orbi	i20	-5.87344015780673
1	HC	e32	Angry	HB503	Zygo	i01	15.8935795117883
1	HC	e32	Angry	HB503	Zygo	i02	-1.89681279854868
1	HC	e32	Angry	HB503	Zygo	i03	-3.51345617872322
1	HC	e32	Angry	HB503	Zygo	i04	6.09130743290198
1	HC	e32	Angry	HB503	Zygo	i05	10.2463003738031
1	HC	e32	Angry	HB503	Zygo	i06	6.88865643036364
1	HC	e32	Angry	HB503	Zygo	i07	17.7881977718119
1	HC	e32	Angry	HB503	Zygo	i08	23.2599138277873
1	HC	e32	Angry	HB503	Zygo	i09	2.97506272722618
1	HC	e32	Angry	HB503	Zygo	i10	2.70440297579424
1	HC	e32	Angry	HB503	Zygo	i11	-4.36932620352151
1	HC	e32	Angry	HB503	Zygo	i12	11.065594756516
1	HC	e32	Angry	HB503	Zygo	i13	13.2893937953081
1	HC	e32	Angry	HB503	Zygo	i14	23.5817794781387
1	HC	e32	Angry	HB503	Zygo	i15	-11.5235217954251
1	HC	e32	Angry	HB503	Zygo	i16	-10.9236812652246
1	HC	e32	Angry	HB503	Zygo	i17	17.2176177552797
1	HC	e32	Angry	HB503	Zygo	i18	11.2923637374454
1	HC	e32	Angry	HB503	Zygo	i19	15.6375500171906
1	HC	e32	Angry	HB503	Zygo	i20	5.71092075521386
1	HC	e33	Neutral	FB202	Corru	i01	5.60557220876279
1	HC	e33	Neutral	FB202	Corru	i02	3.72695355808318
1	HC	e33	Neutral	FB202	Corru	i03	8.50049275243296
1	HC	e33	Neutral	FB202	Corru	i04	-17.5589249784421
1	HC	e33	Neutral	FB202	Corru	i05	8.02057241407629
1	HC	e33	Neutral	FB202	Corru	i06	6.58337781792797
1	HC	e33	Neutral	FB202	Corru	i07	4.24537018026526
1	HC	e33	Neutral	FB202	Corru	i08	12.0575493779001
1	HC	e33	Neutral	FB202	Corru	i09	8.18482322506467
1	HC	e33	Neutral	FB202	Corru	i10	1.96639017780151
1	HC	e33	Neutral	FB202	Corru	i11	-8.96398800969079
1	HC	e33	Neutral	FB202	Corru	i12	-7.72184125159117
1	HC	e33	Neutral	FB202	Corru	i13	-10.9195992280212
1	HC	e33	Neutral	FB202	Corru	i14	11.2260296472714
1	HC	e33	Neutral	FB202	Corru	i15	-9.87763314581366
1	HC	e33	Neutral	FB202	Corru	i16	-8.00414733297746
1	HC	e33	Neutral	FB202	Corru	i17	-2.83537962468689
1	HC	e33	Neutral	FB202	Corru	i18	4.54050835626002
1	HC	e33	Neutral	FB202	Corru	i19	12.1140105941773
1	HC	e33	Neutral	FB202	Corru	i20	8.05650227898
1	HC	e33	Neutral	FB202	Orbi	i01	28.0450902599903
1	HC	e33	Neutral	FB202	Orbi	i02	39.3726731995379
1	HC	e33	Neutral	FB202	Orbi	i03	-0.454203676421133
1	HC	e33	Neutral	FB202	Orbi	i04	-7.82660789935384
1	HC	e33	Neutral	FB202	Orbi	i05	-21.9295403556604
1	HC	e33	Neutral	FB202	Orbi	i06	-20.5540918066058
1	HC	e33	Neutral	FB202	Orbi	i07	-29.0207417641197
1	HC	e33	Neutral	FB202	Orbi	i08	-11.8062390346185
1	HC	e33	Neutral	FB202	Orbi	i09	-15.8653405304952
1	HC	e33	Neutral	FB202	Orbi	i10	9.22284100426084
1	HC	e33	Neutral	FB202	Orbi	i11	26.4801354663993
1	HC	e33	Neutral	FB202	Orbi	i12	-26.0436597934993
1	HC	e33	Neutral	FB202	Orbi	i13	-37.1022661278984
1	HC	e33	Neutral	FB202	Orbi	i14	-37.689124175495
1	HC	e33	Neutral	FB202	Orbi	i15	-20.7313718418173
1	HC	e33	Neutral	FB202	Orbi	i16	-36.6621225922009
1	HC	e33	Neutral	FB202	Orbi	i17	12.2427147075185
1	HC	e33	Neutral	FB202	Orbi	i18	5.38992438089533
1	HC	e33	Neutral	FB202	Orbi	i19	-13.6034918053832
1	HC	e33	Neutral	FB202	Orbi	i20	-14.6610589119896
1	HC	e33	Neutral	FB202	Zygo	i01	11.3000177267819
1	HC	e33	Neutral	FB202	Zygo	i02	10.3089294635231
1	HC	e33	Neutral	FB202	Zygo	i03	5.75636955505777
1	HC	e33	Neutral	FB202	Zygo	i04	2.66224034293265
1	HC	e33	Neutral	FB202	Zygo	i05	-9.67398836478494
1	HC	e33	Neutral	FB202	Zygo	i06	10.3975633732454
1	HC	e33	Neutral	FB202	Zygo	i07	13.1532722027944
1	HC	e33	Neutral	FB202	Zygo	i08	12.3958551560763
1	HC	e33	Neutral	FB202	Zygo	i09	4.91031859861731
1	HC	e33	Neutral	FB202	Zygo	i10	-9.04549336857203
1	HC	e33	Neutral	FB202	Zygo	i11	28.5030538410713
1	HC	e33	Neutral	FB202	Zygo	i12	16.3118624401721
1	HC	e33	Neutral	FB202	Zygo	i13	-13.3321515478704
1	HC	e33	Neutral	FB202	Zygo	i14	2.6783555992458
1	HC	e33	Neutral	FB202	Zygo	i15	1.91288092437109
1	HC	e33	Neutral	FB202	Zygo	i16	2.78310476528129
1	HC	e33	Neutral	FB202	Zygo	i17	17.4641032665624
1	HC	e33	Neutral	FB202	Zygo	i18	28.1726910866517
1	HC	e33	Neutral	FB202	Zygo	i19	30.162925241326
1	HC	e33	Neutral	FB202	Zygo	i20	24.3533753404348
1	HC	e34	Angry	FB203	Corru	i01	13.1052655888023
1	HC	e34	Angry	FB203	Corru	i02	3.72196252026769
1	HC	e34	Angry	FB203	Corru	i03	-13.1193648524804
1	HC	e34	Angry	FB203	Corru	i04	-6.98375424497228
1	HC	e34	Angry	FB203	Corru	i05	-2.75397514153959
1	HC	e34	Angry	FB203	Corru	i06	-12.5797033806631
1	HC	e34	Angry	FB203	Corru	i07	3.96262236580782
1	HC	e34	Angry	FB203	Corru	i08	1.06254968167266
1	HC	e34	Angry	FB203	Corru	i09	4.60438195391485
1	HC	e34	Angry	FB203	Corru	i10	-12.6015815484395
1	HC	e34	Angry	FB203	Corru	i11	-21.0781561080198
1	HC	e34	Angry	FB203	Corru	i12	-6.15238386947
1	HC	e34	Angry	FB203	Corru	i13	6.979378611417
1	HC	e34	Angry	FB203	Corru	i14	-7.00563241274866
1	HC	e34	Angry	FB203	Corru	i15	2.75689223057644
1	HC	e34	Angry	FB203	Corru	i16	0.184992063086904
1	HC	e34	Angry	FB203	Corru	i17	-9.35388908741301
1	HC	e34	Angry	FB203	Corru	i18	13.2341036879298
1	HC	e34	Angry	FB203	Corru	i19	-13.7878644234252
[truncated: 165,261 more rows]
